# Supplementary material for: Single-Cell Mapping of Genetic Risk Across Ten Respiratory Diseases
Source: Biology (Basel). 2025 Dec 10;14(12):1765. doi: 10.3390/biology14121765 (PMC12731109; doi:10.3390/biology14121765)
Supplement: Supplementary file 1 [file biology-14-01765-s001.zip › Supplementary Table S1.xlsx]

## Sheet: Asthma
cell_type	n_cell	n_ctrl	assoc_mcp	assoc_mcz	hetero_mcp	hetero_mcz	n_fdr_0.05	n_fdr_0.1	n_fdr_0.2	assoc_mcp.fdr	hetero_mcp.fdr
EC aerocyte capillary	2212	1000	0.002997	3.26042	0.000999001	6.21066	2	4	11	0.0468762	0.0103287
EC arterial	5863	1000	0.015984	2.31071	0.000999001	8.52752	0	1	10	0.114709	0.0103287
EC general capillary	7782	1000	0.002997	3.11223	0.001998	7.06477	2	8	20	0.0468762	0.0160366
EC venous pulmonary	5283	1000	0.023976	2.0651	0.000999001	10.0021	0	2	11	0.147731	0.0103287
EC venous systemic	6011	1000	0.0649351	1.52837	0.000999001	5.40348	0	0	2	0.269458	0.0103287
Lymphatic EC differentiating	560	1000	0.833167	-0.980228	0.002997	2.79169	0	0	1	0.972704	0.0210135
Lymphatic EC mature	3533	1000	1	-4.24269	0.000999001	8.35691	0	0	0	1	0.0103287
Lymphatic EC proliferating	28	1000	0.609391	-0.311266	0.036963	1.81264	0	0	0	0.862479	0.118671
AT0	950	1000	0.000999001	4.28575	0.000999001	6.51811	5	10	25	0.020313	0.0103287
AT1	6799	1000	0.00699301	2.8529	0.000999001	6.85828	25	52	131	0.0748374	0.0103287
AT2	56901	1000	0.001998	3.11807	0.000999001	13.3411	209	424	1106	0.0348223	0.0103287
AT2 proliferating	955	1000	0.000999001	3.7808	0.000999001	5.16324	6	10	25	0.020313	0.0103287
Basal resting	38651	1000	0.37962	0.313212	0.000999001	8.03733	9	34	133	0.695401	0.0103287
Club (nasal)	26051	1000	0.656344	-0.421943	0.000999001	10.3152	6	15	73	0.88971	0.0103287
Club (non-nasal)	9858	1000	0.294705	0.532256	0.000999001	10.4882	13	26	56	0.646522	0.0103287
Deuterosomal	993	1000	0.928072	-1.4078	0.001998	4.33293	0	0	2	1	0.0160366
Goblet (bronchial)	1655	1000	0.00499501	3.18636	0.001998	4.95577	8	13	40	0.0648288	0.0160366
Goblet (nasal)	35807	1000	0.017982	2.2969	0.000999001	7.26014	47	120	324	0.124648	0.0103287
Goblet (subsegmental)	936	1000	0.028971	1.93462	0.000999001	3.80033	1	5	10	0.163633	0.0103287
Hillock-like	4585	1000	0.001998	3.37859	0.00499501	3.82	19	52	132	0.0348223	0.0301679
Ionocyte	538	1000	0.618382	-0.339368	0.0699301	1.48028	0	0	0	0.864582	0.178483
Multiciliated (nasal)	4867	1000	0.987013	-2.05604	0.000999001	7.84242	1	1	4	1	0.0103287
Multiciliated (non-nasal)	33708	1000	0.975025	-1.77913	0.000999001	8.27742	13	21	55	1	0.0103287
Neuroendocrine	146	1000	0.936064	-1.38536	0.0929071	1.35685	0	0	0	1	0.218816
SMG duct	1269	1000	0.00599401	2.78924	0.000999001	6.57275	2	3	24	0.0703143	0.0103287
SMG mucous	536	1000	0.967033	-1.65673	0.001998	3.60771	0	0	0	1	0.0160366
SMG serous (bronchial)	1365	1000	0.865135	-1.06096	0.014985	2.98974	0	0	2	0.991978	0.0692489
SMG serous (nasal)	1468	1000	0.994006	-2.15205	0.142857	0.817282	0	0	0	1	0.294402
Suprabasal	40431	1000	0.00599401	2.79116	0.000999001	8.47146	105	221	601	0.0703143	0.0103287
Tuft	165	1000	0.140859	1.09479	0.0569431	1.62368	0	1	4	0.442908	0.155764
pre-TB secretory	3474	1000	0.000999001	4.90425	0.000999001	9.92693	16	30	90	0.020313	0.0103287
Alveolar Mph CCL3+	2280	1000	0.713287	-0.548861	0.001998	4.18277	0	0	4	0.925755	0.0160366
Alveolar Mph MT-positive	1195	1000	0.996004	-2.59874	0.003996	2.76834	0	0	0	1	0.0253913
Alveolar Mph proliferating	863	1000	0.613387	-0.301025	0.002997	3.72416	0	0	0	0.863537	0.0210135
Alveolar macrophages	59860	1000	0.98002	-2.13286	0.000999001	8.38161	1	6	24	1	0.0103287
B cells	4251	1000	0.000999001	5.21812	0.000999001	6.75973	8	57	186	0.020313	0.0103287
CD4 T cells	18413	1000	0.000999001	4.57507	0.000999001	8.85928	29	126	359	0.020313	0.0103287
CD8 T cells	26652	1000	0.036963	1.79735	0.000999001	6.39243	6	30	122	0.194375	0.0103287
Classical monocytes	16484	1000	0.338661	0.349149	0.00999001	3.21006	0	7	26	0.676227	0.0507826
DC1	275	1000	0.000999001	4.75225	0.000999001	3.72885	1	7	16	0.020313	0.0103287
DC2	8707	1000	0.000999001	5.78609	0.000999001	7.09103	14	61	168	0.020313	0.0103287
Hematopoietic stem cells	55	1000	0.413586	0.18849	0.188811	0.899838	0	0	0	0.727054	0.356578
Interstitial Mph perivascular	4498	1000	0.040959	1.77127	0.003996	4.59139	0	1	15	0.209958	0.0253913
Mast cells	4695	1000	0.523477	-0.110129	0.027972	2.12653	0	1	3	0.812009	0.0980629
Migratory DCs	274	1000	0.000999001	6.94487	0.0539461	1.56674	3	26	52	0.020313	0.149578
Monocyte-derived Mph	27502	1000	0.394605	0.261658	0.000999001	11.2395	4	15	70	0.707969	0.0103287
NK cells	12671	1000	0.038961	1.7506	0.001998	3.89	1	17	66	0.201409	0.0160366
Non-classical monocytes	8111	1000	0.0559441	1.6431	0.002997	4.71519	1	4	25	0.252784	0.0210135
Plasma cells	1538	1000	0.493506	-0.0256683	0.000999001	4.70322	0	0	2	0.783956	0.0103287
Plasmacytoid DCs	438	1000	0.324675	0.389479	0.104895	1.25104	0	0	2	0.664604	0.241028
T cells proliferating	471	1000	0.000999001	4.32363	0.003996	3.14506	3	8	23	0.020313	0.0253913
Adventitial fibroblasts	9966	1000	0.000999001	5.23407	0.000999001	8.55863	18	54	137	0.020313	0.0103287
Alveolar fibroblasts	3644	1000	0.146853	1.04783	0.000999001	7.69053	5	9	33	0.452426	0.0103287
Mesothelium	197	1000	0.000999001	3.81291	0.000999001	4.89592	1	3	14	0.020313	0.0103287
Myofibroblasts	411	1000	0.00899101	2.53162	0.00699301	2.74249	0	0	4	0.0899101	0.03843
Peribronchial fibroblasts	1538	1000	0.614386	-0.340329	0.016983	2.26905	0	1	1	0.863537	0.0729552
Pericytes	1441	1000	0.783217	-0.755453	0.015984	2.72709	1	3	5	0.969092	0.071693
SM activated stress response	537	1000	0.0779221	1.47105	0.00799201	2.75584	0	1	4	0.306661	0.0427643
Smooth muscle	1790	1000	0.367632	0.327713	0.000999001	5.87651	2	9	15	0.692147	0.0103287
Smooth muscle FAM83D+	322	1000	0.861139	-1.08035	0.302697	0.504042	0	0	0	0.989256	0.47345
Subpleural fibroblasts	242	1000	0.000999001	7.3841	0.000999001	7.35595	9	16	32	0.020313	0.0103287

## Sheet: COPD
cell_type	n_cell	n_ctrl	assoc_mcp	assoc_mcz	hetero_mcp	hetero_mcz	n_fdr_0.05	n_fdr_0.1	n_fdr_0.2	assoc_mcp.fdr	hetero_mcp.fdr
EC aerocyte capillary	2212	1000	0.010989	2.5625	0.000999001	3.8847	0	0	0	0.0944126	0.0103287
EC arterial	5863	1000	0.217782	0.807139	0.001998	3.90531	0	0	0	0.537843	0.0160366
EC general capillary	7782	1000	0.010989	2.5333	0.000999001	4.84438	0	0	0	0.0944126	0.0103287
EC venous pulmonary	5283	1000	0.3996	0.253286	0.000999001	5.3273	0	0	0	0.712436	0.0103287
EC venous systemic	6011	1000	0.859141	-1.10725	0.016983	2.46375	0	0	0	0.988823	0.0729552
Lymphatic EC differentiating	560	1000	0.015984	2.28503	0.014985	2.21629	0	0	0	0.114709	0.0692489
Lymphatic EC mature	3533	1000	0.82018	-0.988502	0.00799201	2.88983	0	0	0	0.970773	0.0427643
Lymphatic EC proliferating	28	1000	0.665335	-0.449907	0.020979	2.03325	0	0	0	0.893952	0.0847497
AT0	950	1000	0.000999001	4.49771	0.000999001	4.7509	0	3	10	0.020313	0.0103287
AT1	6799	1000	0.000999001	4.28337	0.00499501	3.44766	2	28	143	0.020313	0.0301679
AT2	56901	1000	0.000999001	4.06789	0.00499501	4.39797	18	135	709	0.020313	0.0301679
AT2 proliferating	955	1000	0.043956	1.76602	0.003996	3.39191	1	3	5	0.217993	0.0253913
Basal resting	38651	1000	0.929071	-1.40384	0.0819181	1.37795	0	2	11	1	0.19988
Club (nasal)	26051	1000	0.855145	-1.022	0.003996	4.74053	0	3	16	0.986084	0.0253913
Club (non-nasal)	9858	1000	0.985015	-2.02189	0.003996	3.54798	0	0	3	1	0.0253913
Deuterosomal	993	1000	0.911089	-1.29941	0.025974	2.34932	0	0	0	1	0.0948752
Goblet (bronchial)	1655	1000	0.56044	-0.194676	0.036963	2.01898	0	0	3	0.837912	0.118671
Goblet (nasal)	35807	1000	0.455544	0.078954	0.002997	4.451	0	7	49	0.755114	0.0210135
Goblet (subsegmental)	936	1000	0.677323	-0.494477	0.0619381	1.55186	0	0	0	0.903534	0.164271
Hillock-like	4585	1000	0.875125	-1.13792	0.026973	2.36105	1	1	2	0.999536	0.0962196
Ionocyte	538	1000	0.221778	0.734897	0.173826	0.963418	0	0	0	0.541139	0.337688
Multiciliated (nasal)	4867	1000	0.836164	-0.931678	0.001998	6.05887	0	0	0	0.972704	0.0160366
Multiciliated (non-nasal)	33708	1000	0.734266	-0.671813	0.001998	4.895	0	1	12	0.938894	0.0160366
Neuroendocrine	146	1000	0.378621	0.208105	0.362637	0.314029	0	0	0	0.695401	0.522952
SMG duct	1269	1000	0.228771	0.728555	0.010989	2.78142	0	1	2	0.551583	0.0549451
SMG mucous	536	1000	0.945055	-1.46726	0.020979	2.31069	0	0	0	1	0.0847497
SMG serous (bronchial)	1365	1000	0.809191	-0.890226	0.466533	-0.0947975	0	0	0	0.970773	0.614644
SMG serous (nasal)	1468	1000	0.851149	-1.00851	0.783217	-0.68698	0	0	0	0.983335	0.844103
Suprabasal	40431	1000	0.951049	-1.59148	0.015984	2.66339	0	3	16	1	0.071693
Tuft	165	1000	0.403596	0.231913	0.010989	2.38074	0	0	0	0.71568	0.0549451
pre-TB secretory	3474	1000	0.022977	2.22036	0.042957	1.88173	0	1	12	0.147537	0.131019
Alveolar Mph CCL3+	2280	1000	0.043956	1.69799	0.001998	4.23512	0	0	1	0.217993	0.0160366
Alveolar Mph MT-positive	1195	1000	0.587413	-0.257925	0.282717	0.624997	0	0	0	0.85112	0.456237
Alveolar Mph proliferating	863	1000	0.814186	-0.910772	0.00799201	2.70489	0	0	0	0.970773	0.0427643
Alveolar macrophages	59860	1000	0.127872	1.1533	0.000999001	6.19523	0	0	3	0.423924	0.0103287
B cells	4251	1000	0.0579421	1.57851	0.04995	1.82767	0	0	1	0.256121	0.143884
CD4 T cells	18413	1000	0.37962	0.264676	0.012987	2.77018	0	0	1	0.695401	0.0633766
CD8 T cells	26652	1000	0.461538	0.0489909	0.003996	4.394	0	0	1	0.760506	0.0253913
Classical monocytes	16484	1000	0.845155	-1.02107	0.018981	2.69907	0	0	2	0.980123	0.0793043
DC1	275	1000	0.00599401	3.1546	0.020979	2.05455	0	0	0	0.0703143	0.0847497
DC2	8707	1000	0.00699301	2.90429	0.002997	4.27277	0	0	1	0.0748374	0.0210135
Hematopoietic stem cells	55	1000	0.340659	0.33839	0.026973	1.93599	0	0	0	0.676227	0.0962196
Interstitial Mph perivascular	4498	1000	0.20979	0.793996	0.000999001	6.11698	0	0	0	0.526634	0.0103287
Mast cells	4695	1000	0.433566	0.0589397	0.10989	1.27131	0	0	0	0.738398	0.247354
Migratory DCs	274	1000	0.013986	2.48062	0.237762	0.738613	0	0	0	0.107993	0.415573
Monocyte-derived Mph	27502	1000	0.654346	-0.393019	0.001998	4.66105	0	0	0	0.888977	0.0160366
NK cells	12671	1000	0.301698	0.500946	0.0709291	1.51033	1	1	2	0.647478	0.180278
Non-classical monocytes	8111	1000	0.184815	0.88367	0.00499501	3.50299	0	0	0	0.503291	0.0301679
Plasma cells	1538	1000	0.467532	0.0363476	0.016983	2.47575	1	1	1	0.762553	0.0729552
Plasmacytoid DCs	438	1000	0.330669	0.376859	0.358641	0.375128	0	0	0	0.667715	0.520884
T cells proliferating	471	1000	0.659341	-0.446258	0.545455	-0.141413	0	0	0	0.891791	0.658866
Adventitial fibroblasts	9966	1000	0.828172	-0.929382	0.017982	2.68518	0	0	0	0.972704	0.0756485
Alveolar fibroblasts	3644	1000	0.303696	0.507534	0.02997	2.45768	0	0	0	0.647478	0.102133
Mesothelium	197	1000	0.126873	1.15772	0.002997	3.47448	0	0	0	0.42291	0.0210135
Myofibroblasts	411	1000	0.000999001	4.46902	0.235764	0.690149	1	1	1	0.020313	0.415573
Peribronchial fibroblasts	1538	1000	0.425574	0.11431	0.131868	1.08748	0	0	0	0.737138	0.276425
Pericytes	1441	1000	0.0659341	1.57442	0.293706	0.391629	0	0	0	0.269931	0.465353
SM activated stress response	537	1000	0.0519481	1.78791	0.662338	-0.426198	0	0	0	0.241896	0.748196
Smooth muscle	1790	1000	0.015984	2.5009	0.000999001	5.22234	0	0	0	0.114709	0.0103287
Smooth muscle FAM83D+	322	1000	0.003996	3.09474	0.58042	-0.211429	0	0	0	0.0553991	0.682049
Subpleural fibroblasts	242	1000	0.0959041	1.35614	0.023976	2.11484	0	0	0	0.342114	0.0902801

## Sheet: COVID-19
cell_type	n_cell	n_ctrl	assoc_mcp	assoc_mcz	hetero_mcp	hetero_mcz	n_fdr_0.05	n_fdr_0.1	n_fdr_0.2	assoc_mcp.fdr	hetero_mcp.fdr
EC aerocyte capillary	2212	1000	0.298701	0.506289	0.000999001	6.12757	0	0	0	0.647478	0.0103287
EC arterial	5863	1000	0.0649351	1.58356	0.000999001	4.77228	0	0	0	0.269458	0.0103287
EC general capillary	7782	1000	0.251748	0.656047	0.000999001	3.88462	0	0	0	0.592921	0.0103287
EC venous pulmonary	5283	1000	0.021978	2.07055	0.000999001	4.89399	0	0	0	0.142623	0.0103287
EC venous systemic	6011	1000	0.250749	0.640918	0.0589411	1.61683	0	1	1	0.592857	0.159796
Lymphatic EC differentiating	560	1000	0.280719	0.570427	0.861139	-1.07158	0	0	0	0.624959	0.902568
Lymphatic EC mature	3533	1000	0.743257	-0.635757	0.001998	3.5222	0	0	0	0.943859	0.0160366
Lymphatic EC proliferating	28	1000	0.516484	-0.0505271	0.016983	2.22054	0	0	0	0.807833	0.0729552
AT0	950	1000	0.000999001	5.35769	0.000999001	4.78895	16	42	118	0.020313	0.0103287
AT1	6799	1000	0.000999001	3.44128	0.001998	3.98104	24	144	546	0.020313	0.0160366
AT2	56901	1000	0.000999001	5.83804	0.001998	4.34432	1048	4363	12098	0.020313	0.0160366
AT2 proliferating	955	1000	0.000999001	3.78011	0.017982	2.40561	4	24	128	0.020313	0.0756485
Basal resting	38651	1000	0.922078	-1.40011	0.045954	1.97149	2	20	167	1	0.136741
Club (nasal)	26051	1000	0.946054	-1.44129	0.237762	0.602969	1	16	131	1	0.415573
Club (non-nasal)	9858	1000	0.756244	-0.754663	0.033966	2.07937	4	11	54	0.951152	0.110798
Deuterosomal	993	1000	0.955045	-1.59706	0.00599401	3.41747	0	0	3	1	0.033855
Goblet (bronchial)	1655	1000	0.448551	0.0973929	0.025974	2.31084	0	3	23	0.751693	0.0948752
Goblet (nasal)	35807	1000	0.882118	-1.17316	0.0819181	1.51806	14	45	205	0.999536	0.19988
Goblet (subsegmental)	936	1000	0.0619381	1.66236	0.00899101	2.74843	0	7	34	0.266072	0.0468762
Hillock-like	4585	1000	0.987013	-1.96536	0.408591	0.0623536	0	1	5	1	0.567747
Ionocyte	538	1000	0.809191	-0.854047	0.003996	3.14977	0	0	2	0.970773	0.0253913
Multiciliated (nasal)	4867	1000	1	-3.53837	0.000999001	9.84206	0	0	0	1	0.0103287
Multiciliated (non-nasal)	33708	1000	1	-3.19428	0.000999001	10.4044	0	9	42	1	0.0103287
Neuroendocrine	146	1000	0.22977	0.68657	0.133866	1.10246	0	0	0	0.55181	0.278697
SMG duct	1269	1000	0.00999001	2.75476	0.000999001	4.21596	5	19	71	0.0923319	0.0103287
SMG mucous	536	1000	0.193806	0.810859	0.52048	-0.0792186	1	4	7	0.509577	0.641399
SMG serous (bronchial)	1365	1000	0.011988	2.87474	0.042957	2.13959	10	49	214	0.0975025	0.131019
SMG serous (nasal)	1468	1000	0.028971	2.19985	0.264735	0.322811	4	25	118	0.163633	0.438827
Suprabasal	40431	1000	0.986014	-1.97413	0.022977	2.32962	3	19	150	1	0.0875999
Tuft	165	1000	0.0959041	1.34939	0.038961	1.76343	0	2	4	0.342114	0.123141
pre-TB secretory	3474	1000	0.002997	3.1982	0.00599401	4.54538	11	58	179	0.0468762	0.033855
Alveolar Mph CCL3+	2280	1000	0.000999001	4.13326	0.000999001	9.33976	0	0	1	0.020313	0.0103287
Alveolar Mph MT-positive	1195	1000	0.195804	0.823314	0.318681	0.436878	0	0	0	0.51043	0.484777
Alveolar Mph proliferating	863	1000	0.0529471	1.67863	0.00499501	2.93894	0	0	0	0.24284	0.0301679
Alveolar macrophages	59860	1000	0.569431	-0.160837	0.000999001	7.43396	0	0	1	0.840488	0.0103287
B cells	4251	1000	0.192807	0.861914	0.105894	1.23442	0	0	0	0.509145	0.241028
CD4 T cells	18413	1000	0.211788	0.785966	0.03996	1.93131	0	0	0	0.527309	0.125003
CD8 T cells	26652	1000	0.637363	-0.392784	0.0809191	1.47877	0	0	0	0.875656	0.19988
Classical monocytes	16484	1000	0.155844	1.02013	0.021978	2.72274	0	0	0	0.466005	0.0864942
DC1	275	1000	0.003996	3.90911	0.0509491	1.60719	0	0	0	0.0553991	0.143884
DC2	8707	1000	0.024975	2.22152	0.00899101	2.98185	0	0	1	0.14936	0.0468762
Hematopoietic stem cells	55	1000	0.118881	1.24816	0.272727	0.587704	0	0	0	0.407402	0.446452
Interstitial Mph perivascular	4498	1000	0.0949051	1.28853	0.002997	4.33408	0	0	1	0.342114	0.0210135
Mast cells	4695	1000	0.814186	-0.875085	0.00599401	3.11843	0	0	0	0.970773	0.033855
Migratory DCs	274	1000	0.0609391	1.53621	0.233766	0.732304	0	0	0	0.26552	0.413326
Monocyte-derived Mph	27502	1000	0.164835	0.961859	0.043956	2.20631	0	0	0	0.475552	0.132085
NK cells	12671	1000	0.17982	0.925228	0.220779	0.638012	0	0	0	0.496336	0.394942
Non-classical monocytes	8111	1000	0.270729	0.627973	0.105894	1.25094	0	0	1	0.616162	0.241028
Plasma cells	1538	1000	0.0949051	1.35857	0.046953	1.93851	0	0	0	0.342114	0.138364
Plasmacytoid DCs	438	1000	0.0639361	1.76358	0.022977	2.03234	0	0	0	0.268972	0.0875999
T cells proliferating	471	1000	0.170829	0.984203	0.182817	0.922796	0	0	0	0.480211	0.349588
Adventitial fibroblasts	9966	1000	0.003996	2.68643	0.000999001	5.90024	0	0	6	0.0553991	0.0103287
Alveolar fibroblasts	3644	1000	0.137862	1.09507	0.0509491	2.04483	0	0	2	0.440293	0.143884
Mesothelium	197	1000	0.000999001	4.62076	0.000999001	4.61033	0	0	3	0.020313	0.0103287
Myofibroblasts	411	1000	0.135864	1.13241	0.014985	2.37794	0	0	0	0.438503	0.0692489
Peribronchial fibroblasts	1538	1000	0.629371	-0.393061	0.484515	0.00436114	0	0	0	0.87194	0.622193
Pericytes	1441	1000	0.363636	0.302272	0.64036	-0.417559	0	0	1	0.692147	0.728768
SM activated stress response	537	1000	0.542458	-0.152754	0.417582	0.149205	0	0	0	0.823132	0.573706
Smooth muscle	1790	1000	0.623377	-0.392881	0.000999001	4.31012	0	0	0	0.866195	0.0103287
Smooth muscle FAM83D+	322	1000	0.809191	-0.887615	0.938062	-1.57861	0	0	0	0.970773	0.956306
Subpleural fibroblasts	242	1000	0.000999001	6.08985	0.000999001	5.87187	0	0	3	0.020313	0.0103287

## Sheet: IFA
cell_type	n_cell	n_ctrl	assoc_mcp	assoc_mcz	hetero_mcp	hetero_mcz	n_fdr_0.05	n_fdr_0.1	n_fdr_0.2	assoc_mcp.fdr	hetero_mcp.fdr
EC aerocyte capillary	2212	1000	0.236763	0.685163	0.772228	-0.729441	0	0	0	0.564162	0.836694
EC arterial	5863	1000	0.966034	-1.79829	0.015984	2.51625	0	0	0	1	0.071693
EC general capillary	7782	1000	0.333666	0.388263	0.504496	-0.0165151	0	0	0	0.669528	0.630576
EC venous pulmonary	5283	1000	0.815185	-0.882841	0.272727	0.555219	0	0	0	0.970773	0.446452
EC venous systemic	6011	1000	0.366633	0.314535	0.304695	0.407252	0	0	0	0.692147	0.475356
Lymphatic EC differentiating	560	1000	0.483516	0.0396361	0.382617	0.308273	0	0	0	0.774134	0.546596
Lymphatic EC mature	3533	1000	0.0809191	1.44085	0.302697	0.484742	0	0	0	0.310444	0.47345
Lymphatic EC proliferating	28	1000	0.0579421	1.57847	0.914086	-1.3389	0	0	0	0.256121	0.943473
AT0	950	1000	0.526474	-0.12892	0.939061	-1.6048	0	0	0	0.812009	0.956306
AT1	6799	1000	0.308691	0.453611	0.974026	-1.6082	0	0	0	0.649316	0.982076
AT2	56901	1000	0.017982	2.21875	0.157842	0.947905	0	0	0	0.124648	0.314588
AT2 proliferating	955	1000	0.001998	3.89905	0.028971	2.01898	0	0	0	0.0348223	0.100411
Basal resting	38651	1000	0.812188	-0.877594	0.428571	-0.0885424	0	0	0	0.970773	0.583546
Club (nasal)	26051	1000	0.697303	-0.569382	0.416583	-0.0281653	0	0	0	0.913433	0.573706
Club (non-nasal)	9858	1000	0.228771	0.722071	0.002997	5.23067	0	0	0	0.551583	0.0210135
Deuterosomal	993	1000	0.643357	-0.453693	0.0509491	1.90769	0	0	0	0.875999	0.143884
Goblet (bronchial)	1655	1000	0.00599401	3.11778	0.026973	2.33608	0	0	0	0.0703143	0.0962196
Goblet (nasal)	35807	1000	0.305694	0.474558	0.021978	2.67061	0	0	0	0.647478	0.0864942
Goblet (subsegmental)	936	1000	0.017982	2.26786	0.047952	1.7273	0	0	0	0.124648	0.140629
Hillock-like	4585	1000	0.133866	1.08689	0.178821	0.79043	0	0	0	0.434353	0.344104
Ionocyte	538	1000	0.636364	-0.460436	0.573427	-0.227701	0	0	0	0.875656	0.677888
Multiciliated (nasal)	4867	1000	0.998002	-2.50814	0.017982	2.57821	0	0	0	1	0.0756485
Multiciliated (non-nasal)	33708	1000	0.997003	-2.53183	0.002997	5.02226	0	0	0	1	0.0210135
Neuroendocrine	146	1000	0.011988	2.87739	0.0889111	1.32893	0	0	0	0.0975025	0.212689
SMG duct	1269	1000	0.00999001	2.73313	0.031968	2.29941	0	0	0	0.0923319	0.10656
SMG mucous	536	1000	0.00499501	3.34705	0.0639361	1.53268	0	0	0	0.0648288	0.167386
SMG serous (bronchial)	1365	1000	0.260739	0.633359	0.246753	0.450085	0	0	0	0.604756	0.426573
SMG serous (nasal)	1468	1000	0.170829	0.931216	0.284715	0.377386	0	0	0	0.480211	0.458249
Suprabasal	40431	1000	0.363636	0.285912	0.107892	1.30187	0	0	0	0.692147	0.243756
Tuft	165	1000	0.00999001	2.40515	0.0609391	1.56566	0	0	0	0.0923319	0.162327
pre-TB secretory	3474	1000	0.317682	0.419809	0.302697	0.315874	0	0	0	0.656902	0.47345
Alveolar Mph CCL3+	2280	1000	0.455544	0.0619765	0.74026	-0.632739	0	0	0	0.755114	0.806354
Alveolar Mph MT-positive	1195	1000	0.315684	0.452935	0.192807	0.857044	0	0	0	0.656902	0.361535
Alveolar Mph proliferating	863	1000	0.001998	3.44881	0.002997	3.63314	0	0	0	0.0348223	0.0210135
Alveolar macrophages	59860	1000	0.737263	-0.612354	0.237762	0.55692	0	0	0	0.938894	0.415573
B cells	4251	1000	0.778222	-0.825251	0.188811	0.775453	0	0	0	0.967346	0.356578
CD4 T cells	18413	1000	0.0659341	1.51298	0.853147	-1.02543	1	1	2	0.269931	0.895731
CD8 T cells	26652	1000	0.00699301	2.5263	0.485514	-0.074078	1	1	1	0.0748374	0.622193
Classical monocytes	16484	1000	0.94006	-1.49527	0.101898	1.27463	0	0	0	1	0.237244
DC1	275	1000	0.0639361	1.59853	0.113886	1.20634	0	0	0	0.268972	0.253542
DC2	8707	1000	0.0779221	1.42198	0.015984	2.4736	0	0	0	0.306661	0.071693
Hematopoietic stem cells	55	1000	0.327672	0.392212	0.335664	0.416034	0	0	0	0.666078	0.494578
Interstitial Mph perivascular	4498	1000	0.679321	-0.50479	0.932068	-1.36836	0	0	0	0.903534	0.956306
Mast cells	4695	1000	0.220779	0.695193	0.504496	-0.042697	1	1	1	0.541139	0.630576
Migratory DCs	274	1000	0.00999001	2.49128	0.326673	0.47892	0	0	0	0.0923319	0.489609
Monocyte-derived Mph	27502	1000	0.946054	-1.53138	0.213786	0.641955	0	0	0	1	0.386972
NK cells	12671	1000	0.294705	0.533112	0.0889111	1.37432	0	0	0	0.646522	0.212689
Non-classical monocytes	8111	1000	1	-3.37583	0.282717	0.401867	1	1	1	1	0.456237
Plasma cells	1538	1000	0.607393	-0.335122	0.126873	1.18323	0	0	0	0.862479	0.270604
Plasmacytoid DCs	438	1000	0.276723	0.509845	0.158841	1.00086	0	0	0	0.622784	0.314588
T cells proliferating	471	1000	0.000999001	4.45253	0.114885	1.20694	0	0	0	0.020313	0.254836
Adventitial fibroblasts	9966	1000	0.902098	-1.31599	0.701299	-0.617431	0	0	0	1	0.778604
Alveolar fibroblasts	3644	1000	0.978022	-1.90829	0.494505	-0.104599	0	0	0	1	0.629619
Mesothelium	197	1000	0.033966	2.03573	0.501499	-0.0333481	0	0	0	0.184994	0.630576
Myofibroblasts	411	1000	0.166833	0.977982	0.250749	0.619911	0	0	0	0.475552	0.426573
Peribronchial fibroblasts	1538	1000	0.423576	0.13209	0.125874	1.11517	0	0	0	0.737138	0.270363
Pericytes	1441	1000	0.048951	1.71113	0.430569	0.107247	0	0	0	0.233282	0.583661
SM activated stress response	537	1000	0.046953	1.62573	0.703297	-0.530448	0	0	0	0.225523	0.778604
Smooth muscle	1790	1000	0.028971	1.92768	0.250749	0.655751	0	0	0	0.163633	0.426573
Smooth muscle FAM83D+	322	1000	0.358641	0.224171	0.6004	-0.24585	0	0	0	0.692147	0.69496
Subpleural fibroblasts	242	1000	0.163836	0.972606	0.545455	-0.104523	0	0	0	0.475552	0.658866

## Sheet: IPF
cell_type	n_cell	n_ctrl	assoc_mcp	assoc_mcz	hetero_mcp	hetero_mcz	n_fdr_0.05	n_fdr_0.1	n_fdr_0.2	assoc_mcp.fdr	hetero_mcp.fdr
EC aerocyte capillary	2212	1000	0.252747	0.668621	0.123876	1.10919	0	0	0	0.592984	0.268913
EC arterial	5863	1000	0.015984	2.31378	0.125874	1.17232	0	0	0	0.114709	0.270363
EC general capillary	7782	1000	0.374625	0.321075	0.042957	1.73568	0	0	0	0.695401	0.131019
EC venous pulmonary	5283	1000	0.443556	0.122349	0.022977	2.15001	0	0	0	0.747429	0.0875999
EC venous systemic	6011	1000	0.594406	-0.311092	0.0649351	1.58254	0	0	0	0.853147	0.169275
Lymphatic EC differentiating	560	1000	0.59041	-0.281881	0.340659	0.429281	0	0	0	0.851418	0.499525
Lymphatic EC mature	3533	1000	0.771229	-0.760203	0.404595	0.175426	0	0	0	0.967346	0.564767
Lymphatic EC proliferating	28	1000	0.025974	2.06111	0.97003	-1.83878	0	0	0	0.153827	0.979666
AT0	950	1000	0.122877	1.19855	0.413586	0.225762	0	0	0	0.416417	0.572081
AT1	6799	1000	0.366633	0.282844	0.53047	-0.1704	0	0	0	0.692147	0.652392
AT2	56901	1000	0.308691	0.497861	0.248751	0.534452	0	0	0	0.649316	0.426573
AT2 proliferating	955	1000	0.020979	2.10364	0.013986	2.40599	0	0	0	0.142191	0.0671769
Basal resting	38651	1000	0.953047	-1.66531	0.333666	0.196517	0	0	0	1	0.494578
Club (nasal)	26051	1000	0.341658	0.372356	0.0589411	1.79879	0	0	0	0.676227	0.159796
Club (non-nasal)	9858	1000	0.0879121	1.39153	0.000999001	7.52126	1	1	1	0.32699	0.0103287
Deuterosomal	993	1000	0.476523	-0.0172737	0.576424	-0.262964	0	0	0	0.766964	0.680113
Goblet (bronchial)	1655	1000	0.002997	3.183	0.016983	2.64036	0	0	0	0.0468762	0.0729552
Goblet (nasal)	35807	1000	0.010989	2.42761	0.048951	1.94674	0	0	0	0.0944126	0.142191
Goblet (subsegmental)	936	1000	0.013986	2.58708	0.000999001	3.51527	0	0	0	0.107993	0.0103287
Hillock-like	4585	1000	0.63037	-0.413119	0.016983	2.77363	0	0	0	0.87194	0.0729552
Ionocyte	538	1000	0.821179	-0.890948	0.240759	0.652379	0	0	0	0.970773	0.419609
Multiciliated (nasal)	4867	1000	0.734266	-0.642198	0.162837	0.859245	0	0	0	0.938894	0.319391
Multiciliated (non-nasal)	33708	1000	0.579421	-0.271339	0.547453	-0.329303	0	0	0	0.843548	0.659972
Neuroendocrine	146	1000	0.211788	0.798107	0.307692	0.498796	0	0	0	0.527309	0.476376
SMG duct	1269	1000	0.377622	0.283499	0.131868	1.0544	0	0	0	0.695401	0.276425
SMG mucous	536	1000	0.0739261	1.45208	0.0919081	1.36706	0	0	0	0.296677	0.217302
SMG serous (bronchial)	1365	1000	0.746254	-0.7114	0.315684	0.242169	0	0	0	0.944429	0.483838
SMG serous (nasal)	1468	1000	0.817183	-0.916899	0.218781	0.594135	0	0	0	0.970773	0.392519
Suprabasal	40431	1000	0.91009	-1.32469	0.030969	2.36206	0	0	0	1	0.104371
Tuft	165	1000	0.021978	2.256	0.0819181	1.39604	0	0	0	0.142623	0.19988
pre-TB secretory	3474	1000	0.28971	0.47106	0.228771	0.614346	0	0	0	0.640302	0.406853
Alveolar Mph CCL3+	2280	1000	0.898102	-1.29276	0.193806	0.820646	0	0	0	1	0.361535
Alveolar Mph MT-positive	1195	1000	0.777223	-0.761119	0.564436	-0.112673	0	0	0	0.967346	0.673537
Alveolar Mph proliferating	863	1000	0.000999001	3.63353	0.00899101	2.89861	0	0	0	0.020313	0.0468762
Alveolar macrophages	59860	1000	0.643357	-0.417014	0.273726	0.44376	0	0	0	0.875999	0.446452
B cells	4251	1000	0.671329	-0.478981	0.482517	-0.0436071	0	0	0	0.900023	0.622193
CD4 T cells	18413	1000	0.00999001	2.4449	0.805195	-0.86513	1	2	2	0.0923319	0.860191
CD8 T cells	26652	1000	0.023976	2.04063	0.796204	-0.821594	1	1	1	0.147731	0.853575
Classical monocytes	16484	1000	0.989011	-2.12938	0.174825	0.851997	0	0	0	1	0.33855
DC1	275	1000	0.321678	0.37069	0.128871	1.10629	0	0	0	0.662918	0.272012
DC2	8707	1000	0.371628	0.299126	0.000999001	4.1792	0	0	0	0.695378	0.0103287
Hematopoietic stem cells	55	1000	0.0949051	1.34358	0.37962	0.259607	0	0	0	0.342114	0.543588
Interstitial Mph perivascular	4498	1000	0.792208	-0.765623	0.001998	4.80031	0	0	0	0.970773	0.0160366
Mast cells	4695	1000	0.514486	-0.136499	0.271728	0.539246	0	0	0	0.807833	0.446452
Migratory DCs	274	1000	0.15984	1.00383	0.0869131	1.30636	0	0	0	0.471027	0.209553
Monocyte-derived Mph	27502	1000	0.997003	-2.59067	0.02997	2.46316	0	0	0	1	0.102133
NK cells	12671	1000	0.0789211	1.45945	0.014985	2.6927	0	0	0	0.308602	0.0692489
Non-classical monocytes	8111	1000	0.914086	-1.35901	0.301698	0.407851	0	0	0	1	0.47345
Plasma cells	1538	1000	0.16983	0.963719	0.0789211	1.49776	0	0	0	0.480211	0.198115
Plasmacytoid DCs	438	1000	0.020979	2.28137	0.037962	1.82782	0	0	0	0.142191	0.12124
T cells proliferating	471	1000	0.000999001	5.00686	0.001998	3.86991	0	0	0	0.020313	0.0160366
Adventitial fibroblasts	9966	1000	0.683317	-0.537925	0.14985	0.920218	0	0	0	0.903534	0.304695
Alveolar fibroblasts	3644	1000	0.476523	0.0126626	0.120879	1.1296	0	0	0	0.766964	0.266196
Mesothelium	197	1000	0.233766	0.674349	0.446553	0.0556806	0	0	0	0.559205	0.596085
Myofibroblasts	411	1000	0.183816	0.884382	0.102897	1.27603	0	0	0	0.502816	0.238659
Peribronchial fibroblasts	1538	1000	0.030969	2.01926	0.126873	1.15166	0	0	0	0.171737	0.270604
Pericytes	1441	1000	0.13986	1.09658	0.511488	-0.0605709	0	0	0	0.442045	0.634112
SM activated stress response	537	1000	0.310689	0.467417	0.667333	-0.467958	0	0	0	0.651273	0.752181
Smooth muscle	1790	1000	0.343656	0.401564	0.002997	3.21026	0	0	0	0.676227	0.0210135
Smooth muscle FAM83D+	322	1000	0.833167	-0.925086	0.433566	0.151345	0	0	0	0.972704	0.58642
Subpleural fibroblasts	242	1000	0.021978	2.07952	0.61039	-0.294274	0	0	0	0.142623	0.701201

## Sheet: TB
cell_type	n_cell	n_ctrl	assoc_mcp	assoc_mcz	hetero_mcp	hetero_mcz	n_fdr_0.05	n_fdr_0.1	n_fdr_0.2	assoc_mcp.fdr	hetero_mcp.fdr
EC aerocyte capillary	2212	1000	0.695305	-0.508627	0.981019	-1.9868	0	0	0	0.913433	0.985248
EC arterial	5863	1000	0.753247	-0.697836	0.202797	0.784101	0	0	0	0.94934	0.376007
EC general capillary	7782	1000	0.300699	0.502888	0.391608	0.229915	0	0	0	0.647478	0.556832
EC venous pulmonary	5283	1000	0.202797	0.839152	0.0689311	1.55853	0	0	0	0.521967	0.176672
EC venous systemic	6011	1000	0.416583	0.157566	0.411588	0.199356	0	0	0	0.730218	0.570611
Lymphatic EC differentiating	560	1000	0.642358	-0.390747	0.040959	1.66891	0	0	0	0.875999	0.127475
Lymphatic EC mature	3533	1000	0.426573	0.102501	0.042957	1.84429	0	0	0	0.737138	0.131019
Lymphatic EC proliferating	28	1000	0.367632	0.257315	0.99001	-2.37293	0	0	0	0.692147	0.991636
AT0	950	1000	0.390609	0.227075	0.923077	-1.41235	0	0	0	0.704664	0.94954
AT1	6799	1000	0.327672	0.364597	0.0819181	1.4567	0	0	0	0.666078	0.19988
AT2	56901	1000	0.37962	0.246052	0.633367	-0.471821	0	0	0	0.695401	0.723509
AT2 proliferating	955	1000	0.266733	0.632604	0.941059	-1.48653	0	0	0	0.611682	0.956743
Basal resting	38651	1000	0.473526	0.0437768	0.127872	0.9762	0	0	0	0.766183	0.27084
Club (nasal)	26051	1000	0.665335	-0.444598	0.847153	-0.936351	0	0	0	0.893952	0.890971
Club (non-nasal)	9858	1000	0.773227	-0.747216	0.81019	-0.826236	0	0	0	0.967346	0.864014
Deuterosomal	993	1000	0.208791	0.796656	0.274725	0.478285	0	0	0	0.526634	0.446886
Goblet (bronchial)	1655	1000	0.526474	-0.105463	0.248751	0.462884	0	0	0	0.812009	0.426573
Goblet (nasal)	35807	1000	0.577423	-0.218584	0.919081	-1.14976	0	0	0	0.843548	0.947026
Goblet (subsegmental)	936	1000	0.621379	-0.356657	0.503497	-0.0404177	0	0	0	0.86539	0.630576
Hillock-like	4585	1000	0.024975	2.16922	0.15984	0.983804	0	0	0	0.14936	0.315542
Ionocyte	538	1000	0.157842	1.01366	0.203796	0.753913	0	0	0	0.467397	0.376714
Multiciliated (nasal)	4867	1000	0.6004	-0.259699	0.142857	1.01375	0	0	0	0.859727	0.294402
Multiciliated (non-nasal)	33708	1000	0.807193	-0.912129	0.045954	2.07049	0	0	0	0.970773	0.136741
Neuroendocrine	146	1000	0.026973	2.06231	0.691309	-0.466455	0	0	0	0.158207	0.772341
SMG duct	1269	1000	0.473526	0.0224976	0.467532	-0.0192345	0	0	0	0.766183	0.614644
SMG mucous	536	1000	0.508492	-0.121987	0.951049	-1.57816	0	0	0	0.801498	0.965291
SMG serous (bronchial)	1365	1000	0.708292	-0.560033	0.57043	-0.282459	0	0	0	0.922532	0.675654
SMG serous (nasal)	1468	1000	0.462537	0.00372534	0.805195	-0.701276	0	0	0	0.760506	0.860191
Suprabasal	40431	1000	0.024975	2.05417	0.025974	2.50616	0	0	0	0.14936	0.0948752
Tuft	165	1000	0.011988	2.51709	0.021978	2.14263	0	0	0	0.0975025	0.0864942
pre-TB secretory	3474	1000	0.440559	0.12427	0.496504	-0.129968	0	0	0	0.744436	0.629619
Alveolar Mph CCL3+	2280	1000	0.794206	-0.836309	0.496504	-0.104311	0	0	0	0.970773	0.629619
Alveolar Mph MT-positive	1195	1000	0.897103	-1.20494	0.263736	0.65949	0	0	0	1	0.438363
Alveolar Mph proliferating	863	1000	0.431568	0.147398	0.251748	0.614202	0	0	0	0.738398	0.426573
Alveolar macrophages	59860	1000	0.939061	-1.48139	0.494505	-0.117948	0	0	0	1	0.629619
B cells	4251	1000	0.744256	-0.659168	0.716284	-0.555481	0	0	0	0.943859	0.788365
CD4 T cells	18413	1000	0.467532	0.0640409	0.565435	-0.253128	0	0	0	0.762553	0.673537
CD8 T cells	26652	1000	0.683317	-0.5132	0.505495	-0.183758	0	0	0	0.903534	0.630576
Classical monocytes	16484	1000	0.003996	2.85261	0.00999001	3.29229	0	0	0	0.0553991	0.0507826
DC1	275	1000	0.75025	-0.677451	0.278721	0.55376	0	0	0	0.94752	0.452181
DC2	8707	1000	0.00899101	2.6531	0.438561	0.0565314	0	0	0	0.0899101	0.590557
Hematopoietic stem cells	55	1000	0.0799201	1.47086	0.734266	-0.619446	0	0	0	0.310444	0.801256
Interstitial Mph perivascular	4498	1000	0.010989	2.36877	0.167832	0.877014	0	0	0	0.0944126	0.328133
Mast cells	4695	1000	0.805195	-0.837124	0.500499	-0.047373	0	0	0	0.970773	0.630576
Migratory DCs	274	1000	0.25974	0.60258	0.133866	1.08751	0	0	0	0.604739	0.278697
Monocyte-derived Mph	27502	1000	0.014985	2.18931	0.00599401	4.46908	0	0	0	0.11285	0.033855
NK cells	12671	1000	0.774226	-0.759211	0.326673	0.309991	0	0	0	0.967346	0.489609
Non-classical monocytes	8111	1000	0.012987	2.3022	0.0599401	1.81995	0	0	0	0.104238	0.161072
Plasma cells	1538	1000	0.969031	-1.70718	0.366633	0.216932	0	0	0	1	0.527468
Plasmacytoid DCs	438	1000	0.190809	0.835476	0.314685	0.488076	0	0	0	0.508269	0.483522
T cells proliferating	471	1000	0.473526	0.00599306	0.596404	-0.24732	0	0	0	0.766183	0.69496
Adventitial fibroblasts	9966	1000	0.0679321	1.59809	0.01998	2.69359	0	0	1	0.276257	0.0823501
Alveolar fibroblasts	3644	1000	0.709291	-0.556674	0.00699301	3.84505	0	0	0	0.922532	0.03843
Mesothelium	197	1000	0.000999001	4.06905	0.001998	4.01192	0	0	1	0.020313	0.0160366
Myofibroblasts	411	1000	0.919081	-1.42786	0.033966	1.95459	0	0	0	1	0.110798
Peribronchial fibroblasts	1538	1000	0.221778	0.745007	0.184815	0.874656	0	0	0	0.541139	0.351206
Pericytes	1441	1000	0.952048	-1.60455	0.193806	0.743027	0	0	0	1	0.361535
SM activated stress response	537	1000	0.150849	1.02984	0.938062	-1.3804	0	0	0	0.455535	0.956306
Smooth muscle	1790	1000	0.343656	0.412509	0.586414	-0.249706	0	0	0	0.676227	0.686588
Smooth muscle FAM83D+	322	1000	0.924076	-1.39308	0.0959041	1.25055	0	0	0	1	0.225006
Subpleural fibroblasts	242	1000	0.000999001	4.78819	0.024975	2.07215	0	0	0	0.020313	0.0934648

## Sheet: FLU
cell_type	n_cell	n_ctrl	assoc_mcp	assoc_mcz	hetero_mcp	hetero_mcz	n_fdr_0.05	n_fdr_0.1	n_fdr_0.2	assoc_mcp.fdr	hetero_mcp.fdr
EC aerocyte capillary	2212	1000	0.962038	-1.79579	0.825175	-0.969425	0	0	0	1	0.873883
EC arterial	5863	1000	0.0809191	1.39653	0.436563	0.102341	0	0	0	0.310444	0.589167
EC general capillary	7782	1000	0.833167	-0.964744	0.868132	-1.08177	0	1	1	0.972704	0.906782
EC venous pulmonary	5283	1000	0.17982	0.919893	0.394605	0.178996	0	0	0	0.496336	0.55849
EC venous systemic	6011	1000	0.57043	-0.178592	0.936064	-1.47143	0	0	0	0.840488	0.956306
Lymphatic EC differentiating	560	1000	0.123876	1.17388	0.218781	0.757379	0	0	0	0.417483	0.392519
Lymphatic EC mature	3533	1000	0.340659	0.384924	0.112887	1.15683	0	0	0	0.676227	0.252239
Lymphatic EC proliferating	28	1000	0.142857	1.09162	0.552448	-0.134654	0	0	0	0.444606	0.663372
AT0	950	1000	0.13986	1.08668	0.033966	1.84407	0	0	0	0.442045	0.110798
AT1	6799	1000	0.187812	0.899108	0.335664	0.290875	0	0	0	0.507378	0.494578
AT2	56901	1000	0.172827	0.920435	0.322677	0.27191	0	0	0	0.481391	0.487211
AT2 proliferating	955	1000	0.027972	2.10022	0.215784	0.702486	0	0	0	0.162504	0.389433
Basal resting	38651	1000	0.797203	-0.858312	0.681319	-0.531184	0	0	0	0.970773	0.762577
Club (nasal)	26051	1000	0.586414	-0.224281	0.721279	-0.631793	0	0	0	0.85112	0.78991
Club (non-nasal)	9858	1000	0.434565	0.0859181	0.843157	-0.981761	0	0	0	0.738398	0.889352
Deuterosomal	993	1000	0.462537	0.0450672	0.0629371	1.5828	0	0	0	0.760506	0.165481
Goblet (bronchial)	1655	1000	0.619381	-0.33518	0.000999001	4.06924	0	0	0	0.864582	0.0103287
Goblet (nasal)	35807	1000	0.278721	0.596289	0.0509491	1.94379	0	0	0	0.622784	0.143884
Goblet (subsegmental)	936	1000	0.043956	1.70949	0.545455	-0.125161	0	0	0	0.217993	0.658866
Hillock-like	4585	1000	0.0619381	1.5836	0.0689311	1.68096	0	0	0	0.266072	0.176672
Ionocyte	538	1000	0.522478	-0.134631	0.982018	-2.03976	0	0	0	0.812009	0.985248
Multiciliated (nasal)	4867	1000	0.978022	-1.90918	0.213786	0.735912	0	0	0	1	0.386972
Multiciliated (non-nasal)	33708	1000	0.83017	-0.925485	0.121878	1.09609	0	0	0	0.972704	0.266472
Neuroendocrine	146	1000	0.044955	1.84577	0.013986	2.30104	0	0	0	0.22115	0.0671769
SMG duct	1269	1000	0.594406	-0.328923	0.699301	-0.572825	0	0	0	0.853147	0.778419
SMG mucous	536	1000	0.288711	0.479044	0.181818	0.86451	0	0	0	0.640302	0.348771
SMG serous (bronchial)	1365	1000	0.418581	0.0217253	0.252747	0.306904	0	0	0	0.731618	0.42708
SMG serous (nasal)	1468	1000	0.387612	0.17869	0.293706	0.162943	0	0	0	0.701613	0.465353
Suprabasal	40431	1000	0.348651	0.392738	0.107892	1.23991	0	0	0	0.68385	0.243756
Tuft	165	1000	0.003996	2.91343	0.000999001	3.4753	0	0	0	0.0553991	0.0103287
pre-TB secretory	3474	1000	0.133866	1.05609	0.0629371	1.62732	0	0	0	0.434353	0.165481
Alveolar Mph CCL3+	2280	1000	0.271728	0.593389	0.477522	-0.0156193	0	0	0	0.616162	0.619763
Alveolar Mph MT-positive	1195	1000	0.939061	-1.51717	0.023976	1.9797	0	0	0	1	0.0902801
Alveolar Mph proliferating	863	1000	0.02997	1.99147	0.027972	2.13916	0	0	0	0.167722	0.0980629
Alveolar macrophages	59860	1000	0.410589	0.24227	0.260739	0.507136	0	0	0	0.723871	0.435756
B cells	4251	1000	0.0829171	1.49587	0.198801	0.679078	0	0	0	0.316121	0.369722
CD4 T cells	18413	1000	0.632368	-0.331963	0.367632	0.197875	0	0	0	0.872725	0.527661
CD8 T cells	26652	1000	0.976024	-1.78231	0.461538	-0.066234	0	0	0	1	0.61204
Classical monocytes	16484	1000	0.247752	0.630396	0.602398	-0.384863	0	0	0	0.58805	0.695952
DC1	275	1000	0.103896	1.2608	0.542458	-0.0783173	0	0	0	0.364233	0.658866
DC2	8707	1000	0.0739261	1.48996	0.844156	-0.950856	0	0	0	0.296677	0.889352
Hematopoietic stem cells	55	1000	0.0899101	1.37587	0.58042	-0.183993	0	0	0	0.332395	0.682049
Interstitial Mph perivascular	4498	1000	0.00699301	2.89189	0.440559	0.0711212	0	0	0	0.0748374	0.59064
Mast cells	4695	1000	0.728272	-0.632725	0.907093	-1.18683	0	0	0	0.938894	0.937842
Migratory DCs	274	1000	0.112887	1.18303	0.597403	-0.199473	0	0	0	0.391256	0.69496
Monocyte-derived Mph	27502	1000	0.166833	1.01237	0.47952	-0.154161	0	0	0	0.475552	0.621035
NK cells	12671	1000	0.821179	-0.926573	0.717283	-0.607169	0	0	0	0.970773	0.788365
Non-classical monocytes	8111	1000	0.400599	0.248996	0.344655	0.212941	0	0	0	0.712436	0.504172
Plasma cells	1538	1000	0.208791	0.792033	0.046953	1.81842	0	0	0	0.526634	0.138364
Plasmacytoid DCs	438	1000	0.154845	0.98888	0.774226	-0.752158	0	0	0	0.465298	0.837372
T cells proliferating	471	1000	0.313686	0.483057	0.679321	-0.482868	0	0	0	0.655304	0.761738
Adventitial fibroblasts	9966	1000	0.130869	1.1243	0.233766	0.507428	0	0	0	0.431514	0.413326
Alveolar fibroblasts	3644	1000	0.20979	0.770818	0.732268	-0.622252	0	0	0	0.526634	0.800508
Mesothelium	197	1000	0.324675	0.403511	0.0599401	1.60399	0	0	0	0.664604	0.161072
Myofibroblasts	411	1000	0.156843	0.984657	0.982018	-2.03172	0	0	0	0.466704	0.985248
Peribronchial fibroblasts	1538	1000	0.887113	-1.17926	0.0549451	1.62609	0	0	0	0.999536	0.150975
Pericytes	1441	1000	0.808192	-0.856258	0.545455	-0.20075	0	0	0	0.970773	0.658866
SM activated stress response	537	1000	0.295704	0.537035	0.027972	2.37493	0	0	0	0.646522	0.0980629
Smooth muscle	1790	1000	0.564436	-0.159609	0.048951	1.72407	0	0	0	0.83977	0.142191
Smooth muscle FAM83D+	322	1000	0.69031	-0.521016	0.491508	0.0329646	0	0	0	0.909479	0.628554
Subpleural fibroblasts	242	1000	0.0839161	1.41739	0.467532	0.0636066	0	0	0	0.317943	0.614644

## Sheet: LUAD
cell_type	n_cell	n_ctrl	assoc_mcp	assoc_mcz	hetero_mcp	hetero_mcz	n_fdr_0.05	n_fdr_0.1	n_fdr_0.2	assoc_mcp.fdr	hetero_mcp.fdr
EC aerocyte capillary	2212	1000	0.303696	0.476351	0.000999001	4.00373	0	0	0	0.647478	0.0103287
EC arterial	5863	1000	0.541459	-0.122473	0.158841	1.00855	0	0	0	0.823132	0.314588
EC general capillary	7782	1000	0.0999001	1.36101	0.0739261	1.52412	0	0	0	0.354297	0.186343
EC venous pulmonary	5283	1000	0.037962	1.82412	0.211788	0.804911	0	0	0	0.197922	0.386972
EC venous systemic	6011	1000	0.328671	0.435754	0.464535	0.0278357	0	0	0	0.666078	0.614644
Lymphatic EC differentiating	560	1000	0.931069	-1.45909	0.250749	0.675246	0	0	0	1	0.426573
Lymphatic EC mature	3533	1000	0.976024	-1.84205	0.0809191	1.43356	0	0	0	1	0.19988
Lymphatic EC proliferating	28	1000	0.225774	0.734432	0.32967	0.491578	0	0	0	0.548694	0.491684
AT0	950	1000	0.046953	1.78145	0.0829171	1.3307	0	0	0	0.225523	0.201512
AT1	6799	1000	0.2997	0.479534	0.105894	1.27487	0	0	0	0.647478	0.241028
AT2	56901	1000	0.00799201	2.44684	0.321678	0.292335	0	0	2	0.0826292	0.486908
AT2 proliferating	955	1000	0.014985	2.26029	0.255744	0.588986	0	0	0	0.11285	0.43095
Basal resting	38651	1000	0.569431	-0.198382	0.497503	-0.209083	0	0	0	0.840488	0.629619
Club (nasal)	26051	1000	0.936064	-1.47845	0.475524	-0.0714005	0	0	0	1	0.619763
Club (non-nasal)	9858	1000	0.847153	-1.00637	0.112887	1.24332	0	0	0	0.980575	0.252239
Deuterosomal	993	1000	0.809191	-0.886027	0.122877	1.12782	0	0	0	0.970773	0.267697
Goblet (bronchial)	1655	1000	0.534466	-0.196502	0.291708	0.420874	0	0	0	0.81506	0.464601
Goblet (nasal)	35807	1000	0.528472	-0.110709	0.648352	-0.473648	0	0	0	0.812009	0.73512
Goblet (subsegmental)	936	1000	0.266733	0.615465	0.360639	0.35537	0	0	0	0.611682	0.522542
Hillock-like	4585	1000	0.464535	0.0282486	0.262737	0.518019	0	0	0	0.761738	0.437895
Ionocyte	538	1000	0.360639	0.24917	0.613387	-0.322532	0	0	0	0.692147	0.703319
Multiciliated (nasal)	4867	1000	0.883117	-1.16884	0.127872	1.13323	0	0	0	0.999536	0.27084
Multiciliated (non-nasal)	33708	1000	0.883117	-1.1928	0.213786	0.744483	0	0	0	0.999536	0.386972
Neuroendocrine	146	1000	0.430569	0.0612753	0.391608	0.291083	0	0	0	0.738398	0.556832
SMG duct	1269	1000	0.919081	-1.26359	0.698302	-0.530653	0	0	0	1	0.778419
SMG mucous	536	1000	0.516484	-0.115571	0.962038	-1.66746	0	0	0	0.807833	0.973206
SMG serous (bronchial)	1365	1000	0.78022	-0.7489	0.334665	0.240711	0	0	0	0.967346	0.494578
SMG serous (nasal)	1468	1000	0.661339	-0.424347	0.71029	-0.598608	0	0	0	0.892515	0.784922
Suprabasal	40431	1000	0.905095	-1.3117	0.512488	-0.210247	0	0	0	1	0.634112
Tuft	165	1000	0.117882	1.21653	0.939061	-1.57022	0	0	0	0.40626	0.956306
pre-TB secretory	3474	1000	0.375624	0.281904	0.0509491	1.69389	0	0	0	0.695401	0.143884
Alveolar Mph CCL3+	2280	1000	0.397602	0.220359	0.0689311	1.5201	0	0	0	0.711254	0.176672
Alveolar Mph MT-positive	1195	1000	0.875125	-1.12713	0.452547	0.112493	0	0	0	0.999536	0.601425
Alveolar Mph proliferating	863	1000	0.122877	1.20475	0.036963	1.94676	0	0	0	0.416417	0.118671
Alveolar macrophages	59860	1000	0.317682	0.432392	0.14985	1.00215	0	0	0	0.656902	0.304695
B cells	4251	1000	0.382617	0.202928	0.599401	-0.322428	0	0	0	0.696706	0.69496
CD4 T cells	18413	1000	0.56044	-0.121781	0.287712	0.43288	0	0	0	0.837912	0.460642
CD8 T cells	26652	1000	0.487512	0.0482217	0.536464	-0.18552	0	0	0	0.778489	0.657018
Classical monocytes	16484	1000	0.214785	0.713933	0.043956	2.08922	0	0	0	0.532597	0.132085
DC1	275	1000	0.136863	1.12441	0.476523	0.0132324	0	0	0	0.439403	0.619763
DC2	8707	1000	0.021978	2.11504	0.014985	2.42811	0	0	0	0.142623	0.0692489
Hematopoietic stem cells	55	1000	0.526474	-0.114501	0.361638	0.362587	0	0	0	0.812009	0.522747
Interstitial Mph perivascular	4498	1000	0.04995	1.62182	0.032967	1.89258	0	0	0	0.236198	0.109293
Mast cells	4695	1000	0.611389	-0.373317	0.258741	0.569591	0	0	0	0.863303	0.433605
Migratory DCs	274	1000	0.0639361	1.60477	0.631369	-0.312083	0	0	0	0.268972	0.722579
Monocyte-derived Mph	27502	1000	0.837163	-0.951475	0.01998	2.42115	0	0	0	0.972704	0.0823501
NK cells	12671	1000	0.407592	0.214507	0.191808	0.758008	0	0	0	0.720671	0.36112
Non-classical monocytes	8111	1000	0.424575	0.148874	0.0809191	1.46965	0	0	0	0.737138	0.19988
Plasma cells	1538	1000	0.544456	-0.206122	0.155844	0.972075	0	0	0	0.824114	0.311688
Plasmacytoid DCs	438	1000	0.434565	0.0986751	0.867133	-1.14832	0	0	0	0.738398	0.906782
T cells proliferating	471	1000	0.013986	2.38811	0.025974	2.17664	0	0	0	0.107993	0.0948752
Adventitial fibroblasts	9966	1000	0.0869131	1.45152	0.26973	0.39685	0	0	0	0.325258	0.445896
Alveolar fibroblasts	3644	1000	0.272727	0.544357	0.392607	0.126401	0	0	0	0.616162	0.556955
Mesothelium	197	1000	0.351648	0.358346	0.178821	0.947676	0	0	0	0.68702	0.344104
Myofibroblasts	411	1000	0.353646	0.369751	0.407592	0.240716	0	0	0	0.68702	0.567652
Peribronchial fibroblasts	1538	1000	0.20979	0.842458	0.84016	-1.01069	0	0	0	0.526634	0.888211
Pericytes	1441	1000	0.678322	-0.475129	0.306693	0.424909	0	0	0	0.903534	0.476376
SM activated stress response	537	1000	0.959041	-1.65959	0.716284	-0.582374	0	0	0	1	0.788365
Smooth muscle	1790	1000	0.888112	-1.20677	0.02997	1.96559	0	0	0	0.999536	0.102133
Smooth muscle FAM83D+	322	1000	0.963037	-1.57712	0.0669331	1.51451	0	0	0	1	0.173741
Subpleural fibroblasts	242	1000	0.023976	2.16397	0.251748	0.617024	0	0	0	0.147731	0.426573

## Sheet: NSCLC
cell_type	n_cell	n_ctrl	assoc_mcp	assoc_mcz	hetero_mcp	hetero_mcz	n_fdr_0.05	n_fdr_0.1	n_fdr_0.2	assoc_mcp.fdr	hetero_mcp.fdr
EC aerocyte capillary	2212	1000	0.0559441	1.58072	0.43956	0.199704	0	0	0	0.252784	0.590599
EC arterial	5863	1000	0.942058	-1.46913	0.104895	1.24629	0	0	0	1	0.241028
EC general capillary	7782	1000	0.181818	0.931732	0.310689	0.486369	0	0	0	0.499591	0.478587
EC venous pulmonary	5283	1000	0.43956	0.10019	0.885115	-1.08886	0	0	0	0.744436	0.921365
EC venous systemic	6011	1000	0.904096	-1.29858	0.320679	0.425904	0	0	0	1	0.486603
Lymphatic EC differentiating	560	1000	0.302697	0.51651	0.485514	0.022179	0	0	0	0.647478	0.622193
Lymphatic EC mature	3533	1000	0.381618	0.288279	0.788212	-0.755212	0	0	0	0.696706	0.846495
Lymphatic EC proliferating	28	1000	0.331668	0.395529	0.825175	-0.949668	0	0	0	0.667715	0.873883
AT0	950	1000	0.951049	-1.63588	0.150849	1.03636	0	0	0	1	0.304695
AT1	6799	1000	0.888112	-1.19893	0.142857	1.05182	0	0	0	0.999536	0.294402
AT2	56901	1000	0.681319	-0.480106	0.417582	0.00188191	0	0	0	0.903534	0.573706
AT2 proliferating	955	1000	0.698302	-0.516319	0.183816	0.874179	0	0	0	0.913433	0.3504
Basal resting	38651	1000	0.452547	0.113949	0.212787	0.589452	0	0	0	0.755114	0.386972
Club (nasal)	26051	1000	0.188811	0.855941	0.00599401	3.38447	0	0	0	0.507378	0.033855
Club (non-nasal)	9858	1000	0.807193	-0.90747	0.484515	-0.0965415	0	0	0	0.970773	0.622193
Deuterosomal	993	1000	0.492507	-0.0535835	0.893107	-1.1062	0	0	0	0.783956	0.924949
Goblet (bronchial)	1655	1000	0.573427	-0.233956	0.719281	-0.624472	0	0	0	0.842868	0.789139
Goblet (nasal)	35807	1000	0.699301	-0.553648	0.301698	0.350867	0	0	0	0.913433	0.47345
Goblet (subsegmental)	936	1000	0.835165	-0.959438	0.999001	-3.57669	0	0	0	0.972704	0.999001
Hillock-like	4585	1000	0.010989	2.62452	0.55045	-0.317445	0	0	0	0.0944126	0.662277
Ionocyte	538	1000	0.00599401	3.30387	0.026973	2.11615	0	0	0	0.0703143	0.0962196
Multiciliated (nasal)	4867	1000	0.642358	-0.380524	0.568432	-0.332334	0	0	0	0.875999	0.674598
Multiciliated (non-nasal)	33708	1000	0.532468	-0.128608	0.702298	-0.606954	0	0	0	0.81506	0.778604
Neuroendocrine	146	1000	0.036963	1.90389	0.0919081	1.35045	0	0	0	0.194375	0.217302
SMG duct	1269	1000	0.385614	0.272328	0.0539461	1.77818	0	0	0	0.700074	0.149578
SMG mucous	536	1000	0.258741	0.587581	0.003996	2.8148	0	0	0	0.604721	0.0253913
SMG serous (bronchial)	1365	1000	0.556444	-0.200801	0.350649	0.178206	0	0	0	0.836036	0.511713
SMG serous (nasal)	1468	1000	0.202797	0.840639	0.273726	0.358071	0	0	0	0.521967	0.446452
Suprabasal	40431	1000	0.0759241	1.49697	0.396603	0.0701939	0	0	0	0.302704	0.558725
Tuft	165	1000	0.034965	1.95263	0.893107	-1.3173	0	0	0	0.187094	0.924949
pre-TB secretory	3474	1000	0.606394	-0.355713	0.638362	-0.430569	0	0	0	0.862479	0.727852
Alveolar Mph CCL3+	2280	1000	0.726274	-0.612829	0.819181	-0.873909	0	0	0	0.938894	0.870558
Alveolar Mph MT-positive	1195	1000	0.886114	-1.17594	0.326673	0.513034	0	0	0	0.999536	0.489609
Alveolar Mph proliferating	863	1000	0.278721	0.556988	0.447552	0.152961	0	0	0	0.622784	0.596085
Alveolar macrophages	59860	1000	0.454545	0.0923595	0.539461	-0.241137	0	0	0	0.755114	0.658142
B cells	4251	1000	0.527473	-0.133529	0.812188	-0.853023	0	0	0	0.812009	0.864633
CD4 T cells	18413	1000	0.011988	2.38724	0.256743	0.588691	1	1	1	0.0975025	0.431442
CD8 T cells	26652	1000	0.133866	1.12871	0.317682	0.349532	0	4	5	0.434353	0.484777
Classical monocytes	16484	1000	0.922078	-1.30749	0.151848	0.9407	0	0	0	1	0.304695
DC1	275	1000	0.0529471	1.61024	0.0609391	1.46033	0	0	0	0.24284	0.162327
DC2	8707	1000	0.141858	1.0551	0.022977	2.24311	0	0	0	0.443761	0.0875999
Hematopoietic stem cells	55	1000	0.103896	1.24331	0.307692	0.484438	0	0	0	0.364233	0.476376
Interstitial Mph perivascular	4498	1000	0.98002	-1.95748	0.206793	0.758585	0	0	0	1	0.381099
Mast cells	4695	1000	0.165834	1.02499	0.022977	2.29675	0	0	0	0.475552	0.0875999
Migratory DCs	274	1000	0.264735	0.611101	0.447552	0.158894	0	0	0	0.611682	0.596085
Monocyte-derived Mph	27502	1000	0.992008	-2.31512	0.286713	0.317674	0	0	0	1	0.46025
NK cells	12671	1000	0.553447	-0.14581	0.121878	1.17166	0	0	0	0.835649	0.266472
Non-classical monocytes	8111	1000	0.93007	-1.4244	0.337662	0.265623	0	1	1	1	0.496323
Plasma cells	1538	1000	0.14985	1.073	0.565435	-0.24764	0	0	0	0.454769	0.673537
Plasmacytoid DCs	438	1000	0.305694	0.453067	0.395604	0.269155	0	0	0	0.647478	0.558608
T cells proliferating	471	1000	0.042957	1.76218	0.118881	1.08386	0	0	0	0.217993	0.262745
Adventitial fibroblasts	9966	1000	0.732268	-0.6547	0.310689	0.299101	0	0	0	0.938894	0.478587
Alveolar fibroblasts	3644	1000	0.36963	0.289417	0.786214	-0.757343	0	0	0	0.693768	0.845838
Mesothelium	197	1000	0.608392	-0.281876	0.753247	-0.685251	0	0	0	0.862479	0.819038
Myofibroblasts	411	1000	0.188811	0.936617	0.592408	-0.235443	0	0	0	0.507378	0.692277
Peribronchial fibroblasts	1538	1000	0.125874	1.14718	0.043956	1.68327	0	0	0	0.421886	0.132085
Pericytes	1441	1000	0.556444	-0.159389	0.030969	2.03281	0	0	0	0.836036	0.104371
SM activated stress response	537	1000	0.568432	-0.234003	0.581419	-0.234025	0	0	0	0.840488	0.682049
Smooth muscle	1790	1000	0.533467	-0.100072	0.535465	-0.129419	0	0	0	0.81506	0.657018
Smooth muscle FAM83D+	322	1000	0.618382	-0.333951	0.242757	0.715801	0	0	0	0.864582	0.421886
Subpleural fibroblasts	242	1000	0.191808	0.845939	0.872128	-1.1224	0	0	0	0.508709	0.909398

## Sheet: PAH
cell_type	n_cell	n_ctrl	assoc_mcp	assoc_mcz	hetero_mcp	hetero_mcz	n_fdr_0.05	n_fdr_0.1	n_fdr_0.2	assoc_mcp.fdr	hetero_mcp.fdr
EC aerocyte capillary	2212	1000	0.915085	-1.39459	0.504496	-0.043679	0	0	0	1	0.630576
EC arterial	5863	1000	0.26973	0.604402	0.0739261	1.55966	0	0	0	0.616162	0.186343
EC general capillary	7782	1000	0.837163	-1.0002	0.318681	0.447062	0	0	0	0.972704	0.484777
EC venous pulmonary	5283	1000	0.498502	-0.0147414	0.211788	0.745363	0	0	0	0.787787	0.386972
EC venous systemic	6011	1000	0.363636	0.394128	0.508492	-0.0908021	0	0	0	0.692147	0.631731
Lymphatic EC differentiating	560	1000	0.110889	1.21481	0.519481	-0.0153129	0	0	0	0.386528	0.641399
Lymphatic EC mature	3533	1000	0.166833	0.983675	0.248751	0.629569	0	0	0	0.475552	0.426573
Lymphatic EC proliferating	28	1000	0.00799201	2.78748	0.327672	0.460444	0	0	0	0.0826292	0.489902
AT0	950	1000	0.0519481	1.73248	0.606394	-0.281788	0	0	0	0.241896	0.699244
AT1	6799	1000	0.729271	-0.620274	0.223776	0.631516	0	0	0	0.938894	0.399133
AT2	56901	1000	0.352647	0.337606	0.0519481	1.76321	0	0	0	0.68702	0.146029
AT2 proliferating	955	1000	0.046953	1.76889	0.171828	0.953876	0	0	0	0.225523	0.334873
Basal resting	38651	1000	0.886114	-1.14803	0.146853	0.946279	0	0	0	0.999536	0.300605
Club (nasal)	26051	1000	0.736264	-0.636648	0.0999001	1.30338	0	0	0	0.938894	0.233483
Club (non-nasal)	9858	1000	0.684316	-0.503166	0.561439	-0.32237	0	0	0	0.903534	0.672844
Deuterosomal	993	1000	0.0589411	1.69418	0.647353	-0.393989	0	0	0	0.258662	0.73512
Goblet (bronchial)	1655	1000	0.578422	-0.254537	0.674326	-0.483158	0	0	0	0.843548	0.75753
Goblet (nasal)	35807	1000	0.434565	0.153553	0.668332	-0.495798	0	0	0	0.738398	0.752181
Goblet (subsegmental)	936	1000	0.563437	-0.140828	0.6004	-0.281483	0	0	0	0.83977	0.69496
Hillock-like	4585	1000	0.498502	-0.0452295	0.0919081	1.39814	0	0	0	0.787787	0.217302
Ionocyte	538	1000	0.001998	3.8562	0.00999001	2.71703	0	0	0	0.0348223	0.0507826
Multiciliated (nasal)	4867	1000	0.14985	1.0416	0.038961	2.20014	0	0	0	0.454769	0.123141
Multiciliated (non-nasal)	33708	1000	0.023976	2.00989	0.03996	2.10743	0	0	0	0.147731	0.125003
Neuroendocrine	146	1000	0.034965	1.9736	0.011988	2.48066	0	0	0	0.187094	0.0594527
SMG duct	1269	1000	0.997003	-2.47535	0.566434	-0.2401	0	0	0	1	0.673537
SMG mucous	536	1000	0.998002	-2.44041	0.00599401	2.87748	0	0	0	1	0.033855
SMG serous (bronchial)	1365	1000	0.993007	-2.09358	0.288711	0.254965	0	0	0	1	0.461031
SMG serous (nasal)	1468	1000	0.999001	-2.41488	0.397602	0.0112539	0	0	0	1	0.558842
Suprabasal	40431	1000	0.9001	-1.29888	0.0839161	1.53352	0	0	0	1	0.20313
Tuft	165	1000	0.148851	1.0183	0.507492	-0.0284522	0	0	0	0.454769	0.631731
pre-TB secretory	3474	1000	0.00699301	2.71536	0.00699301	3.35782	0	0	0	0.0748374	0.03843
Alveolar Mph CCL3+	2280	1000	0.928072	-1.41591	0.401598	0.151166	0	0	0	1	0.561869
Alveolar Mph MT-positive	1195	1000	0.979021	-1.8957	0.352647	0.418291	0	0	0	1	0.513401
Alveolar Mph proliferating	863	1000	0.000999001	3.67	0.00599401	2.5806	0	0	0	0.020313	0.033855
Alveolar macrophages	59860	1000	0.589411	-0.255257	0.151848	0.946979	0	0	0	0.851418	0.304695
B cells	4251	1000	0.807193	-0.84651	0.425574	0.0486691	0	0	0	0.970773	0.580762
CD4 T cells	18413	1000	0.208791	0.841763	0.769231	-0.75932	0	0	0	0.526634	0.83493
CD8 T cells	26652	1000	0.197802	0.84286	0.146853	0.937653	0	0	0	0.513444	0.300605
Classical monocytes	16484	1000	0.78022	-0.781379	0.422577	-0.00352301	0	0	0	0.967346	0.577965
DC1	275	1000	0.391608	0.24226	0.421578	0.218348	0	0	0	0.704664	0.577894
DC2	8707	1000	0.18981	0.914359	0.028971	2.18796	0	0	0	0.507825	0.100411
Hematopoietic stem cells	55	1000	0.000999001	3.48121	0.332667	0.476855	0	0	0	0.020313	0.494578
Interstitial Mph perivascular	4498	1000	0.445554	0.117505	0.0539461	1.73131	0	0	0	0.748728	0.149578
Mast cells	4695	1000	0.145854	1.07219	0.398601	0.182331	0	0	0	0.45163	0.558958
Migratory DCs	274	1000	0.0959041	1.42234	0.609391	-0.26247	0	0	0	0.342114	0.701201
Monocyte-derived Mph	27502	1000	0.789211	-0.839388	0.151848	0.870951	0	0	0	0.970773	0.304695
NK cells	12671	1000	0.165834	0.972525	0.012987	2.86892	0	0	0	0.475552	0.0633766
Non-classical monocytes	8111	1000	0.576424	-0.200465	0.430569	-0.046482	0	0	0	0.843548	0.583661
Plasma cells	1538	1000	0.604396	-0.303849	0.474525	-0.0577626	0	0	0	0.862479	0.619763
Plasmacytoid DCs	438	1000	0.195804	0.83912	0.031968	1.92152	0	0	0	0.51043	0.10656
T cells proliferating	471	1000	0.00499501	2.65319	0.162837	0.937848	0	0	0	0.0648288	0.319391
Adventitial fibroblasts	9966	1000	0.736264	-0.672642	0.472527	-0.0980344	0	0	0	0.938894	0.618545
Alveolar fibroblasts	3644	1000	0.99001	-2.072	0.537463	-0.255884	0	0	0	1	0.657018
Mesothelium	197	1000	0.0869131	1.43205	0.021978	2.24965	0	0	0	0.325258	0.0864942
Myofibroblasts	411	1000	0.797203	-0.811568	0.778222	-0.719797	0	0	0	0.970773	0.840204
Peribronchial fibroblasts	1538	1000	0.0569431	1.63698	0.0549451	1.60389	0	0	0	0.255406	0.150975
Pericytes	1441	1000	0.171828	0.928968	0.96004	-1.51659	0	0	0	0.480804	0.972798
SM activated stress response	537	1000	0.362637	0.339459	0.89011	-1.08516	0	0	0	0.692147	0.924949
Smooth muscle	1790	1000	0.031968	1.94912	0.124875	1.1036	0	0	0	0.17568	0.27012
Smooth muscle FAM83D+	322	1000	0.481518	0.0334992	0.657343	-0.434405	0	0	0	0.772964	0.743931
Subpleural fibroblasts	242	1000	0.795205	-0.806966	0.46953	0.0585438	0	0	0	0.970773	0.615943
