# Supplementary material for: Single-Cell Mapping of Genetic Risk Across Ten Respiratory Diseases
Source: Biology (Basel). 2025 Dec 10;14(12):1765. doi: 10.3390/biology14121765 (PMC12731109; doi:10.3390/biology14121765)
Supplement: Supplementary file 1 [file biology-14-01765-s001.zip › Supplementary Table S2.xlsx]

## Sheet: AT2
Cluster	Asthma	COVID-19	COPD
other	0.003220028148590438	0.05906939054036764	0.0020045208342218622
4	0.0019502681618722574	0.18356899073622623	0.005119453924914676
2	0.009759418974126192	0.1622787108488425	0.003404448479346346
14	0.06871247498332221	0.08338892595063375	0.00333555703802535

## Sheet: Hillock-Like Cell
Cluster	Asthma
6	0.040123456790123455
other	0.0047556142668428005
5	0
7	0.009009009009009009

## Sheet: Pre-TB Secretory Cell
Cluster	Asthma	COVID-19
other	0.0077267181781211875	0.009353395689304595
1	0.016556291390728478	0.018211920529801324
2	0	0.058394160583941604

## Sheet: Alveolar CCL3⁺ Macrophage
Cluster	COVID-19
GroupA	0
GroupB	0

## Sheet: Adventitial Fibroblast
Cluster	Asthma
other	0.0006136224176723256
GroupA	0.021203438395415473
GroupB	0.0006002400960384153
