# Supplementary material for: Single-Cell Mapping of Genetic Risk Across Ten Respiratory Diseases
Source: Biology (Basel). 2025 Dec 10;14(12):1765. doi: 10.3390/biology14121765 (PMC12731109; doi:10.3390/biology14121765)
Supplement: Supplementary file 1 [file biology-14-01765-s001.zip › Supplementary Table S3.xlsx]

## Sheet: AT2_Cluster2_Top100_Enrich
source	native	name	p_value	significant	description	term_size	query_size	intersection_size	effective_domain_size	precision	recall	query	parents	raw_adj_p_value
GO:BP	GO:0071345	cellular response to cytokine stimulus	8.45595	TRUE	"Any process that results in a change in state or activity of a cell (in terms of movement, secretion, enzyme production, gene expression, etc.) as a result of a cytokine stimulus." [GOC:mah]	854	92	23	21026	0.25	0.0269321	query_1	['GO:0034097']	3.49984e-09
GO:BP	GO:0006952	defense response	8.01773	TRUE	"Reactions, triggered in response to the presence of a foreign body or the occurrence of an injury, which result in restriction of damage to the organism attacked or prevention/recovery from the infection caused by the attack." [GOC:go_curators]	1853	92	32	21026	0.347826	0.0172693	query_1	['GO:0006950']	9.60004e-09
GO:BP	GO:0071222	cellular response to lipopolysaccharide	7.61523	TRUE	"Any process that results in a change in state or activity of a cell (in terms of movement, secretion, enzyme production, gene expression, etc.) as a result of a lipopolysaccharide stimulus; lipopolysaccharide is a major component of the cell wall of gram-negative bacteria." [GOC:mah]	215	92	13	21026	0.141304	0.0604651	query_1	['GO:0032496', 'GO:0071219', 'GO:0071396', 'GO:1901701']	2.42535e-08
GO:BP	GO:0034097	response to cytokine	7.5425	TRUE	"Any process that results in a change in state or activity of a cell or an organism (in terms of movement, secretion, enzyme production, gene expression, etc.) as a result of a cytokine stimulus." [GOC:sl]	947	92	23	21026	0.25	0.0242872	query_1	['GO:1901652']	2.86748e-08
GO:BP	GO:0006954	inflammatory response	7.474	TRUE	"The immediate defensive reaction (by vertebrate tissue) to infection or injury caused by chemical or physical agents. The process is characterized by local vasodilation, extravasation of plasma into intercellular spaces and accumulation of white blood cells and macrophages." [GO_REF:0000022, ISBN:0198506732]	862	92	22	21026	0.23913	0.025522	query_1	['GO:0006952']	3.35738e-08
GO:BP	GO:1901652	response to peptide	7.40501	TRUE	"Any process that results in a change in state or activity of a cell or an organism (in terms of movement, secretion, enzyme production, gene expression, etc.) as a result of a peptide stimulus." [GOC:pr, GOC:TermGenie]	962	92	23	21026	0.25	0.0239085	query_1	['GO:0042221']	3.93544e-08
GO:BP	GO:0071219	cellular response to molecule of bacterial origin	7.36654	TRUE	"Any process that results in a change in state or activity of a cell (in terms of movement, secretion, enzyme production, gene expression, etc.) as a result of a stimulus by molecules of bacterial origin such as peptides derived from bacterial flagellin." [GOC:mah]	225	92	13	21026	0.141304	0.0577778	query_1	['GO:0002237', 'GO:0071216']	4.2999e-08
GO:BP	GO:0032496	response to lipopolysaccharide	7.31625	TRUE	"Any process that results in a change in state or activity of an organism (in terms of movement, secretion, enzyme production, gene expression, etc.) as a result of a lipopolysaccharide stimulus; lipopolysaccharide is a major component of the cell wall of gram-negative bacteria." [GOC:add, ISBN:0721601464]	339	92	15	21026	0.163043	0.0442478	query_1	['GO:0002237', 'GO:0033993', 'GO:1901700']	4.82785e-08
GO:BP	GO:0044419	biological process involved in interspecies interaction between organisms	7.10604	TRUE	"Any process evolved to enable an interaction with an organism of a different species." [GOC:cc]	1759	92	30	21026	0.326087	0.0170551	query_1	['GO:0008150']	7.8336e-08
GO:BP	GO:0009617	response to bacterium	7.04344	TRUE	"Any process that results in a change in state or activity of a cell or an organism (in terms of movement, secretion, enzyme production, gene expression, etc.) as a result of a stimulus from a bacterium." [GOC:hb]	728	92	20	21026	0.217391	0.0274725	query_1	['GO:0051707']	9.04812e-08
KEGG	KEGG:05323	Rheumatoid arthritis	10.1848	TRUE	Rheumatoid arthritis	88	61	12	8484	0.196721	0.136364	query_1	['KEGG:00000']	6.53378e-11
KEGG	KEGG:04657	IL-17 signaling pathway	9.94703	TRUE	IL-17 signaling pathway	92	61	12	8484	0.196721	0.130435	query_1	['KEGG:00000']	1.12972e-10
KEGG	KEGG:04668	TNF signaling pathway	6.32376	TRUE	TNF signaling pathway	113	61	10	8484	0.163934	0.0884956	query_1	['KEGG:00000']	4.74507e-07
KEGG	KEGG:04064	NF-kappa B signaling pathway	4.34141	TRUE	NF-kappa B signaling pathway	102	61	8	8484	0.131148	0.0784314	query_1	['KEGG:00000']	4.55612e-05
KEGG	KEGG:05120	Epithelial cell signaling in Helicobacter pylori infection	4.33295	TRUE	Epithelial cell signaling in Helicobacter pylori infection	70	61	7	8484	0.114754	0.1	query_1	['KEGG:00000']	4.64571e-05
KEGG	KEGG:05417	Lipid and atherosclerosis	3.70792	TRUE	Lipid and atherosclerosis	214	61	10	8484	0.163934	0.046729	query_1	['KEGG:00000']	0.000195919
KEGG	KEGG:05166	Human T-cell leukemia virus 1 infection	3.63541	TRUE	Human T-cell leukemia virus 1 infection	218	61	10	8484	0.163934	0.0458716	query_1	['KEGG:00000']	0.000231519
KEGG	KEGG:05167	Kaposi sarcoma-associated herpesvirus infection	3.15664	TRUE	Kaposi sarcoma-associated herpesvirus infection	194	61	9	8484	0.147541	0.0463918	query_1	['KEGG:00000']	0.000697202
KEGG	KEGG:05140	Leishmaniasis	3.03671	TRUE	Leishmaniasis	72	61	6	8484	0.0983607	0.0833333	query_1	['KEGG:00000']	0.000918941
KEGG	KEGG:04658	Th1 and Th2 cell differentiation	2.50735	TRUE	Th1 and Th2 cell differentiation	89	61	6	8484	0.0983607	0.0674157	query_1	['KEGG:00000']	0.00310918

## Sheet: AT2_Cluster2_Top200_Enrich
source	native	name	p_value	significant	description	term_size	query_size	intersection_size	effective_domain_size	precision	recall	query	parents	raw_adj_p_value
GO:BP	GO:0006950	response to stress	10.616	TRUE	"Any process that results in a change in state or activity of a cell or an organism (in terms of movement, secretion, enzyme production, gene expression, etc.) as a result of a disturbance in organismal or cellular homeostasis, usually, but not necessarily, exogenous (e.g. temperature, humidity, ionizing radiation)." [GOC:mah]	3948	175	77	21026	0.44	0.0195035	query_1	['GO:0050896']	2.42077e-11
GO:BP	GO:0009617	response to bacterium	9.96881	TRUE	"Any process that results in a change in state or activity of a cell or an organism (in terms of movement, secretion, enzyme production, gene expression, etc.) as a result of a stimulus from a bacterium." [GOC:hb]	728	175	31	21026	0.177143	0.0425824	query_1	['GO:0051707']	1.07445e-10
GO:BP	GO:0006952	defense response	9.63352	TRUE	"Reactions, triggered in response to the presence of a foreign body or the occurrence of an injury, which result in restriction of damage to the organism attacked or prevention/recovery from the infection caused by the attack." [GOC:go_curators]	1853	175	49	21026	0.28	0.0264436	query_1	['GO:0006950']	2.32529e-10
GO:BP	GO:0002376	immune system process	8.81324	TRUE	"Any process involved in the development or functioning of the immune system, an organismal system for calibrated responses to potential internal or invasive threats." [GO_REF:0000022, GOC:add]	2871	175	61	21026	0.348571	0.021247	query_1	['GO:0008150']	1.53732e-09
GO:BP	GO:0051707	response to other organism	7.6502	TRUE	"Any process that results in a change in state or activity of a cell or an organism (in terms of movement, secretion, enzyme production, gene expression, etc.) as a result of a stimulus from another living organism." [GOC:ai]	1592	175	42	21026	0.24	0.0263819	query_1	['GO:0043207', 'GO:0044419']	2.23769e-08
GO:BP	GO:0043207	response to external biotic stimulus	7.62407	TRUE	"Any process that results in a change in state or activity of a cell or an organism (in terms of movement, secretion, enzyme production, gene expression, etc.) as a result of an external biotic stimulus, an external stimulus caused by, or produced by living things." [GOC:go_curators]	1595	175	42	21026	0.24	0.0263323	query_1	['GO:0009605', 'GO:0009607']	2.37648e-08
GO:BP	GO:0009605	response to external stimulus	7.57468	TRUE	"Any process that results in a change in state or activity of a cell or an organism (in terms of movement, secretion, enzyme production, gene expression, etc.) as a result of an external stimulus." [GOC:hb]	2415	175	53	21026	0.302857	0.0219462	query_1	['GO:0050896']	2.66269e-08
GO:BP	GO:0044419	biological process involved in interspecies interaction between organisms	7.42792	TRUE	"Any process evolved to enable an interaction with an organism of a different species." [GOC:cc]	1759	175	44	21026	0.251429	0.0250142	query_1	['GO:0008150']	3.73319e-08
GO:BP	GO:0006959	humoral immune response	7.37351	TRUE	"An immune response mediated through a body fluid." [GOC:hb, ISBN:0198506732]	281	175	18	21026	0.102857	0.0640569	query_1	['GO:0006955']	4.23144e-08
GO:BP	GO:0006954	inflammatory response	7.33425	TRUE	"The immediate defensive reaction (by vertebrate tissue) to infection or injury caused by chemical or physical agents. The process is characterized by local vasodilation, extravasation of plasma into intercellular spaces and accumulation of white blood cells and macrophages." [GO_REF:0000022, ISBN:0198506732]	862	175	30	21026	0.171429	0.0348028	query_1	['GO:0006952']	4.63185e-08
KEGG	KEGG:05323	Rheumatoid arthritis	10.7483	TRUE	Rheumatoid arthritis	88	108	15	8484	0.138889	0.170455	query_1	['KEGG:00000']	1.78511e-11
KEGG	KEGG:04657	IL-17 signaling pathway	8.02703	TRUE	IL-17 signaling pathway	92	108	13	8484	0.12037	0.141304	query_1	['KEGG:00000']	9.39656e-09
KEGG	KEGG:04668	TNF signaling pathway	5.83859	TRUE	TNF signaling pathway	113	108	12	8484	0.111111	0.106195	query_1	['KEGG:00000']	1.45013e-06
KEGG	KEGG:05167	Kaposi sarcoma-associated herpesvirus infection	3.28187	TRUE	Kaposi sarcoma-associated herpesvirus infection	194	108	12	8484	0.111111	0.0618557	query_1	['KEGG:00000']	0.000522558
KEGG	KEGG:05417	Lipid and atherosclerosis	2.84813	TRUE	Lipid and atherosclerosis	214	108	12	8484	0.111111	0.0560748	query_1	['KEGG:00000']	0.00141863
KEGG	KEGG:05166	Human T-cell leukemia virus 1 infection	2.76747	TRUE	Human T-cell leukemia virus 1 infection	218	108	12	8484	0.111111	0.0550459	query_1	['KEGG:00000']	0.00170818
KEGG	KEGG:04640	Hematopoietic cell lineage	2.7466	TRUE	Hematopoietic cell lineage	92	108	8	8484	0.0740741	0.0869565	query_1	['KEGG:00000']	0.00179224
KEGG	KEGG:05120	Epithelial cell signaling in Helicobacter pylori infection	2.61487	TRUE	Epithelial cell signaling in Helicobacter pylori infection	70	108	7	8484	0.0648148	0.1	query_1	['KEGG:00000']	0.00242734
KEGG	KEGG:05140	Leishmaniasis	2.53443	TRUE	Leishmaniasis	72	108	7	8484	0.0648148	0.0972222	query_1	['KEGG:00000']	0.00292125
KEGG	KEGG:04064	NF-kappa B signaling pathway	2.42006	TRUE	NF-kappa B signaling pathway	102	108	8	8484	0.0740741	0.0784314	query_1	['KEGG:00000']	0.00380136

## Sheet: AT2_Cluster2_Top300_Enrich
source	native	name	p_value	significant	description	term_size	query_size	intersection_size	effective_domain_size	precision	recall	query	parents	raw_adj_p_value
GO:BP	GO:0006952	defense response	11.6062	TRUE	"Reactions, triggered in response to the presence of a foreign body or the occurrence of an injury, which result in restriction of damage to the organism attacked or prevention/recovery from the infection caused by the attack." [GOC:go_curators]	1853	240	63	21026	0.2625	0.0339989	query_1	['GO:0006950']	2.47615e-12
GO:BP	GO:0006950	response to stress	11.5568	TRUE	"Any process that results in a change in state or activity of a cell or an organism (in terms of movement, secretion, enzyme production, gene expression, etc.) as a result of a disturbance in organismal or cellular homeostasis, usually, but not necessarily, exogenous (e.g. temperature, humidity, ionizing radiation)." [GOC:mah]	3948	240	98	21026	0.408333	0.0248227	query_1	['GO:0050896']	2.77484e-12
GO:BP	GO:0006959	humoral immune response	10.4387	TRUE	"An immune response mediated through a body fluid." [GOC:hb, ISBN:0198506732]	281	240	24	21026	0.1	0.0854093	query_1	['GO:0006955']	3.6419e-11
GO:BP	GO:0009617	response to bacterium	9.66179	TRUE	"Any process that results in a change in state or activity of a cell or an organism (in terms of movement, secretion, enzyme production, gene expression, etc.) as a result of a stimulus from a bacterium." [GOC:hb]	728	240	36	21026	0.15	0.0494505	query_1	['GO:0051707']	2.17874e-10
GO:BP	GO:0002376	immune system process	7.67677	TRUE	"Any process involved in the development or functioning of the immune system, an organismal system for calibrated responses to potential internal or invasive threats." [GO_REF:0000022, GOC:add]	2871	240	73	21026	0.304167	0.0254267	query_1	['GO:0008150']	2.10491e-08
GO:BP	GO:0051707	response to other organism	7.65264	TRUE	"Any process that results in a change in state or activity of a cell or an organism (in terms of movement, secretion, enzyme production, gene expression, etc.) as a result of a stimulus from another living organism." [GOC:ai]	1592	240	51	21026	0.2125	0.0320352	query_1	['GO:0043207', 'GO:0044419']	2.22518e-08
GO:BP	GO:0043207	response to external biotic stimulus	7.62264	TRUE	"Any process that results in a change in state or activity of a cell or an organism (in terms of movement, secretion, enzyme production, gene expression, etc.) as a result of an external biotic stimulus, an external stimulus caused by, or produced by living things." [GOC:go_curators]	1595	240	51	21026	0.2125	0.0319749	query_1	['GO:0009605', 'GO:0009607']	2.38432e-08
GO:BP	GO:0006954	inflammatory response	7.52921	TRUE	"The immediate defensive reaction (by vertebrate tissue) to infection or injury caused by chemical or physical agents. The process is characterized by local vasodilation, extravasation of plasma into intercellular spaces and accumulation of white blood cells and macrophages." [GO_REF:0000022, ISBN:0198506732]	862	240	36	21026	0.15	0.0417633	query_1	['GO:0006952']	2.9566e-08
GO:BP	GO:0019886	antigen processing and presentation of exogenous peptide antigen via MHC class II	7.52319	TRUE	"The process in which an antigen-presenting cell expresses a peptide antigen of exogenous origin on its cell surface in association with an MHC class II protein complex. The peptide antigen is typically, but not always, processed from a whole protein." [GOC:add, ISBN:0781735149, PMID:15771591]	28	240	9	21026	0.0375	0.321429	query_1	['GO:0002478', 'GO:0002495']	2.99785e-08
GO:BP	GO:0009607	response to biotic stimulus	7.24005	TRUE	"Any process that results in a change in state or activity of a cell or an organism (in terms of movement, secretion, enzyme production, gene expression, etc.) as a result of a biotic stimulus, a stimulus caused or produced by a living organism." [GOC:hb]	1634	240	51	21026	0.2125	0.0312118	query_1	['GO:0050896']	5.75378e-08
KEGG	KEGG:05323	Rheumatoid arthritis	8.93389	TRUE	Rheumatoid arthritis	88	142	15	8484	0.105634	0.170455	query_1	['KEGG:00000']	1.16442e-09
KEGG	KEGG:04657	IL-17 signaling pathway	7.54664	TRUE	IL-17 signaling pathway	92	142	14	8484	0.0985915	0.152174	query_1	['KEGG:00000']	2.8403e-08
KEGG	KEGG:04668	TNF signaling pathway	5.38285	TRUE	TNF signaling pathway	113	142	13	8484	0.0915493	0.115044	query_1	['KEGG:00000']	4.14144e-06
KEGG	KEGG:05167	Kaposi sarcoma-associated herpesvirus infection	2.70118	TRUE	Kaposi sarcoma-associated herpesvirus infection	194	142	13	8484	0.0915493	0.0670103	query_1	['KEGG:00000']	0.00198985
KEGG	KEGG:05417	Lipid and atherosclerosis	2.25438	TRUE	Lipid and atherosclerosis	214	142	13	8484	0.0915493	0.0607477	query_1	['KEGG:00000']	0.00556697
KEGG	KEGG:04610	Complement and coagulation cascades	2.06299	TRUE	Complement and coagulation cascades	86	142	8	8484	0.056338	0.0930233	query_1	['KEGG:00000']	0.00864991
KEGG	KEGG:04060	Cytokine-cytokine receptor interaction	2.0107	TRUE	Cytokine-cytokine receptor interaction	291	142	15	8484	0.105634	0.0515464	query_1	['KEGG:00000']	0.00975656
KEGG	KEGG:04640	Hematopoietic cell lineage	1.8555	TRUE	Hematopoietic cell lineage	92	142	8	8484	0.056338	0.0869565	query_1	['KEGG:00000']	0.0139477
KEGG	KEGG:05120	Epithelial cell signaling in Helicobacter pylori infection	1.81563	TRUE	Epithelial cell signaling in Helicobacter pylori infection	70	142	7	8484	0.0492958	0.1	query_1	['KEGG:00000']	0.0152888
KEGG	KEGG:05140	Leishmaniasis	1.73821	TRUE	Leishmaniasis	72	142	7	8484	0.0492958	0.0972222	query_1	['KEGG:00000']	0.0182722

## Sheet: AT2_Cluster2_Top500_Enrich
source	native	name	p_value	significant	description	term_size	query_size	intersection_size	effective_domain_size	precision	recall	query	parents	raw_adj_p_value
GO:BP	GO:0002376	immune system process	12.7255	TRUE	"Any process involved in the development or functioning of the immune system, an organismal system for calibrated responses to potential internal or invasive threats." [GO_REF:0000022, GOC:add]	2871	325	102	21026	0.313846	0.0355277	query_1	['GO:0008150']	1.88146e-13
GO:BP	GO:0006955	immune response	12.3809	TRUE	"Any immune system process that functions in the calibrated response of an organism to a potential internal or invasive threat." [GO_REF:0000022, GOC:add]	2070	325	83	21026	0.255385	0.0400966	query_1	['GO:0002376', 'GO:0050896']	4.15972e-13
GO:BP	GO:0006959	humoral immune response	10.9388	TRUE	"An immune response mediated through a body fluid." [GOC:hb, ISBN:0198506732]	281	325	28	21026	0.0861538	0.0996441	query_1	['GO:0006955']	1.1514e-11
GO:BP	GO:0050896	response to stimulus	10.8068	TRUE	"Any process that results in a change in state or activity of a cell or an organism (in terms of movement, secretion, enzyme production, gene expression, etc.) as a result of a stimulus. The process begins with detection of the stimulus and ends with a change in state or activity or the cell or organism." [GOC:ai, GOC:bf]	8999	325	208	21026	0.64	0.0231137	query_1	['GO:0008150']	1.5601e-11
GO:BP	GO:0006952	defense response	9.46812	TRUE	"Reactions, triggered in response to the presence of a foreign body or the occurrence of an injury, which result in restriction of damage to the organism attacked or prevention/recovery from the infection caused by the attack." [GOC:go_curators]	1853	325	72	21026	0.221538	0.0388559	query_1	['GO:0006950']	3.40312e-10
GO:BP	GO:0009617	response to bacterium	9.38813	TRUE	"Any process that results in a change in state or activity of a cell or an organism (in terms of movement, secretion, enzyme production, gene expression, etc.) as a result of a stimulus from a bacterium." [GOC:hb]	728	325	42	21026	0.129231	0.0576923	query_1	['GO:0051707']	4.09139e-10
GO:BP	GO:0006950	response to stress	8.76919	TRUE	"Any process that results in a change in state or activity of a cell or an organism (in terms of movement, secretion, enzyme production, gene expression, etc.) as a result of a disturbance in organismal or cellular homeostasis, usually, but not necessarily, exogenous (e.g. temperature, humidity, ionizing radiation)." [GOC:mah]	3948	325	115	21026	0.353846	0.0291287	query_1	['GO:0050896']	1.70139e-09
GO:BP	GO:0051707	response to other organism	7.18552	TRUE	"Any process that results in a change in state or activity of a cell or an organism (in terms of movement, secretion, enzyme production, gene expression, etc.) as a result of a stimulus from another living organism." [GOC:ai]	1592	325	61	21026	0.187692	0.0383166	query_1	['GO:0043207', 'GO:0044419']	6.52348e-08
GO:BP	GO:0043207	response to external biotic stimulus	7.15204	TRUE	"Any process that results in a change in state or activity of a cell or an organism (in terms of movement, secretion, enzyme production, gene expression, etc.) as a result of an external biotic stimulus, an external stimulus caused by, or produced by living things." [GOC:go_curators]	1595	325	61	21026	0.187692	0.0382445	query_1	['GO:0009605', 'GO:0009607']	7.04622e-08
GO:BP	GO:0019730	antimicrobial humoral response	6.95125	TRUE	"An immune response against microbes mediated through a body fluid. Examples of this process are seen in the antimicrobial humoral response of Drosophila melanogaster and Mus musculus." [GOC:go_curators, GOC:mtg_sensu]	159	325	18	21026	0.0553846	0.113208	query_1	['GO:0006959', 'GO:0140546']	1.11878e-07
KEGG	KEGG:05323	Rheumatoid arthritis	8.67978	TRUE	Rheumatoid arthritis	88	174	16	8484	0.091954	0.181818	query_1	['KEGG:00000']	2.09037e-09
KEGG	KEGG:04657	IL-17 signaling pathway	7.33743	TRUE	IL-17 signaling pathway	92	174	15	8484	0.0862069	0.163043	query_1	['KEGG:00000']	4.59797e-08
KEGG	KEGG:04668	TNF signaling pathway	6.05855	TRUE	TNF signaling pathway	113	174	15	8484	0.0862069	0.132743	query_1	['KEGG:00000']	8.73886e-07
KEGG	KEGG:04610	Complement and coagulation cascades	3.00228	TRUE	Complement and coagulation cascades	86	174	10	8484	0.0574713	0.116279	query_1	['KEGG:00000']	0.000994767
KEGG	KEGG:04060	Cytokine-cytokine receptor interaction	2.53902	TRUE	Cytokine-cytokine receptor interaction	291	174	18	8484	0.103448	0.0618557	query_1	['KEGG:00000']	0.00289053
KEGG	KEGG:05417	Lipid and atherosclerosis	2.47664	TRUE	Lipid and atherosclerosis	214	174	15	8484	0.0862069	0.0700935	query_1	['KEGG:00000']	0.00333704
KEGG	KEGG:05144	Malaria	2.22436	TRUE	Malaria	49	174	7	8484	0.0402299	0.142857	query_1	['KEGG:00000']	0.00596545
KEGG	KEGG:05150	Staphylococcus aureus infection	2.18255	TRUE	Staphylococcus aureus infection	86	174	9	8484	0.0517241	0.104651	query_1	['KEGG:00000']	0.00656822
KEGG	KEGG:04640	Hematopoietic cell lineage	1.95198	TRUE	Hematopoietic cell lineage	92	174	9	8484	0.0517241	0.0978261	query_1	['KEGG:00000']	0.0111691
KEGG	KEGG:05164	Influenza A	1.77675	TRUE	Influenza A	167	174	12	8484	0.0689655	0.0718563	query_1	['KEGG:00000']	0.0167204
